# Supplementary material for: The Effects of Ceftriaxone on Glutamate Transporter Expression and the Gut Microbiome: Implications for a Role of Antibiotic-Induced Dysbiosis in Mediating Drug Seeking and Relapse
Source: Gut Microbes Rep. 2024 Sep 27;1(1):2393727. doi: 10.1080/29933935.2024.2393727 (PMC12940141; doi:10.1080/29933935.2024.2393727)
Supplement: Table_S3.xlsx [file KGMR_A_2393727_SM4778.xlsx]

## Sheet: combined_results
pathway	metadata	value	coef	FD	direction	stderr	N	N.not.0	pval	qval	Day
Chorismate_Metabolism	Group	IA	1.3154	1.89771	UP	0.0835188	26	15	6.90255e-56	5.38399e-54	2
Carbohydrate_Degradation	Group	IA	0.969135	1.39817	UP	0.068417	26	26	1.50633e-45	5.8747e-44	2
Polyprenyl_Biosynthesis	Group	IA	1.44126	2.07929	UP	0.118615	26	26	5.6832e-34	1.10822e-32	2
Tetrapyrrole_Biosynthesis	Group	IA	-2.4955	-3.60025	DOWN	0.238084	26	26	1.0496e-25	1.63737e-24	2
Cell_Structure_Biosynthesis	Group	IA	0.973974	1.40515	UP	0.0933702	26	26	1.78384e-25	2.31899e-24	2
Nucleoside_and_Nucleotide_Biosynthesis	Group	IA	1.11148	1.60352	UP	0.108326	26	26	1.06184e-24	1.1832e-23	2
Cofactor_Carrier_and_Vitamin_Biosynthesis	Group	IA	-0.411634	-0.593862	DOWN	0.0418275	26	26	7.4788e-23	7.29183e-22	2
Fatty_Acid_and_Lipid_Biosynthesis	Group	IA	0.957802	1.38182	UP	0.0991645	26	26	4.51456e-22	3.91262e-21	2
Aromatic_Compound_Degradation	Group	IA	5.7438	8.28655	UP	0.675181	26	19	1.78425e-17	1.39171e-16	2
Nucleoside_and_Nucleotide_Degradation	Group	IA	0.727856	1.05007	UP	0.0877209	26	26	1.06406e-16	7.54513e-16	2
Amide_Amidine_Amine_and_Polyamine_Degradation	Group	IA	1.10782	1.59824	UP	0.141351	26	26	4.60155e-15	2.99101e-14	2
Generation_of_Precursor_Metabolites_and_Energy	Group	IA	0.360377	0.519914	UP	0.0479892	26	26	5.93344e-14	3.56006e-13	2
Amide_Amidine_Amine_and_Polyamine_Biosynthesis	Group	IA	-2.02617	-2.92314	DOWN	0.277774	26	26	3.00237e-13	1.67275e-12	2
C1_Compound_Utilization_and_Assimilation	Group	IA	-1.5273	-2.20342	DOWN	0.22449	26	26	1.02179e-11	5.31331e-11	2
Polymeric_Compound_Degradation	Group	IA	-1.37346	-1.98149	DOWN	0.214269	26	26	1.45527e-10	7.09445e-10	2
Amino_Acid_Biosynthesis	Group	IA	-0.348085	-0.502181	DOWN	0.0574095	26	26	1.33442e-09	6.12264e-09	2
TCA_and_glyoxylate_bypass	Group	IA	3.12361	4.50642	UP	0.564372	26	21	3.11824e-08	1.35124e-07	2
Peptidoglycan_Recycling_I	Group	IA	1.98345	2.86152	UP	0.360873	26	26	3.87911e-08	1.59248e-07	2
Cyclitol_Degradation	Group	IA	-1.44387	-2.08306	DOWN	0.281234	26	26	2.83559e-07	1.10588e-06	2
Carboxylic_Acid_Biosynthesis	Group	IA	-1.00025	-1.44306	DOWN	0.219272	26	26	5.07412e-06	1.88467e-05	2
X6_Hydroxymethyl_Dihydropterin_Diphosphate_Biosynthesis	Group	IA	-1.24189	-1.79166	DOWN	0.284559	26	26	1.27558e-05	4.52251e-05	2
Metabolic_Regulator_Biosynthesis	Group	IA	3.73783	5.39255	UP	0.939015	26	13	6.87448e-05	0.000233134	2
Alcohol_Degradation	Group	IA	2.18156	3.14732	UP	0.586312	26	20	0.000198581	0.000645388	2
Butanediol_Biosynthesis	Group	IA	1.4379	2.07444	UP	0.3972	26	26	0.00029451	0.00091887	2
Inorganic_Nutrient_Metabolism	Group	IA	-0.923574	-1.33244	DOWN	0.268842	26	26	0.00059172	0.00177516	2
Aldehyde_Degradation	Group	IA	3.18112	4.58938	UP	0.956688	26	12	0.000883758	0.00255308	2
Secondary_Metabolite_Biosynthesis	Group	IA	-0.336157	-0.484971	DOWN	0.116165	26	26	0.00380614	0.00989597	2
C1_Compound_Utilization_and_Assimilation	Group	IA	0.458112	0.660916	UP	0.00252343	52	52	0	0	5
Cyclitol_Degradation	Group	IA	1.73272	2.49979	UP	0.00597923	52	52	0	0	5
Aminoacyl_tRNA_Charging	Group	IA	-0.177013	-0.255375	DOWN	0.00271959	52	52	0	0	5
Amide_Amidine_Amine_and_Polyamine_Biosynthesis	Group	IA	-3.79698	-5.47789	DOWN	0.138506	52	52	1.87509e-165	2.08939e-164	5
Butanediol_Biosynthesis	Group	IA	4.58684	6.61742	UP	0.29546	52	50	2.37106e-54	2.31179e-53	5
Carbohydrate_Degradation	Group	IA	0.653436	0.942708	UP	0.0512391	52	52	3.01219e-37	2.61057e-36	5
Fatty_Acid_and_Lipid_Degradation	Group	IA	-3.04579	-4.39415	DOWN	0.252289	52	49	1.47362e-33	1.14942e-32	5
D_glucarate_and_D_galactarate_degradation	Group	IA	-4.22879	-6.10085	DOWN	0.357286	52	37	2.54674e-32	1.80587e-31	5
Polyprenyl_Biosynthesis	Group	IA	0.643324	0.92812	UP	0.0588611	52	52	8.32868e-28	5.41364e-27	5
Polymeric_Compound_Degradation	Group	IA	-3.08256	-4.4472	DOWN	0.291048	52	52	3.27115e-26	1.96269e-25	5
Nucleic_Acid_Processing	Group	IA	0.624178	0.900499	UP	0.0624506	52	52	1.60685e-23	8.95246e-23	5
Carbohydrate_Biosynthesis	Group	IA	-0.196019	-0.282795	DOWN	0.0227241	52	52	6.35086e-18	3.30244e-17	5
Generation_of_Precursor_Metabolites_and_Energy	Group	IA	0.195429	0.281944	UP	0.0237461	52	52	1.87353e-16	9.13346e-16	5
Nucleoside_and_Nucleotide_Biosynthesis	Group	IA	0.355388	0.512717	UP	0.0455529	52	52	6.11005e-15	2.80344e-14	5
Inorganic_Nutrient_Metabolism	Group	IA	1.45142	2.09395	UP	0.199551	52	52	3.50517e-13	1.51891e-12	5
Nucleoside_and_Nucleotide_Degradation	Group	IA	0.213255	0.307662	UP	0.030333	52	52	2.05845e-12	8.45047e-12	5
Cell_Structure_Biosynthesis	Group	IA	0.257192	0.371049	UP	0.0422747	52	52	1.17355e-09	4.57686e-09	5
Amino_Acid_Biosynthesis	Group	IA	-0.313428	-0.452181	DOWN	0.0551734	52	52	1.34087e-08	4.98037e-08	5
Fatty_Acid_and_Lipid_Biosynthesis	Group	IA	0.194707	0.280903	UP	0.0364599	52	52	9.2784e-08	3.28961e-07	5
Alcohol_Degradation	Group	IA	-2.32307	-3.35148	DOWN	0.476001	52	39	1.05881e-06	3.59074e-06	5
X8_Amino_7_Oxononanoate_Biosynthesis_I	Group	IA	-2.2503	-3.2465	DOWN	0.476284	52	38	2.3045e-06	7.48963e-06	5
Chorismate_Metabolism	Group	IA	-3.04352	-4.39087	DOWN	0.661003	52	25	4.1366e-06	1.29062e-05	5
Carboxylic_Acid_Biosynthesis	Group	IA	-0.285785	-0.412301	DOWN	0.0710312	52	52	5.73689e-05	0.000154302	5
Secondary_Metabolite_Biosynthesis	Group	IA	-0.143829	-0.207501	DOWN	0.0379669	52	52	0.000151701	0.000381701	5
X6_Hydroxymethyl_Dihydropterin_Diphosphate_Biosynthesis	Group	IA	-0.589468	-0.850423	DOWN	0.158054	52	52	0.000191825	0.000467573	5
Mycothiol_Biosynthesis	Group	IA	3.21504	4.63833	UP	0.906114	52	17	0.000387922	0.000864512	5
Aldehyde_Degradation	Group	IA	-2.33219	-3.36464	DOWN	0.727787	52	23	0.00135298	0.00285223	5
Biosynthesis_Pathway_of_Aspartate	Group	IA	-0.799239	-1.15306	DOWN	0.254931	52	52	0.00171785	0.00352611	5
Peptidoglycan_Recycling_I	Group	IA	1.04672	1.5101	UP	0.355247	52	52	0.00321436	0.00611512	5
Carboxylic_Acid_Degradation	Group	IA	-1.0238	-1.47703	DOWN	0.357582	52	52	0.00419496	0.00779065	5
Carbohydrate_Degradation	Group	IA	0.688522	0.993328	UP	0.0277585	26	26	8.10972e-136	6.32558e-134	8
Secondary_Metabolite_Biosynthesis	Group	IA	-0.480954	-0.69387	DOWN	0.0230954	26	26	2.58771e-96	1.00921e-94	8
Peptidoglycan_Recycling_I	Group	IA	3.09723	4.46835	UP	0.16164	26	26	7.7972e-82	2.02727e-80	8
Carbohydrate_Biosynthesis	Group	IA	-0.399532	-0.576403	DOWN	0.0238779	26	26	7.62394e-63	1.48667e-61	8
Galacturonate_and_glucuronate_degradation	Group	IA	0.789694	1.13929	UP	0.0497154	26	26	8.14088e-57	1.26998e-55	8
Butanediol_Biosynthesis	Group	IA	3.70745	5.34872	UP	0.278908	26	26	2.55039e-40	3.31551e-39	8
X6_Hydroxymethyl_Dihydropterin_Diphosphate_Biosynthesis	Group	IA	-2.3256	-3.35513	DOWN	0.178639	26	26	9.61716e-39	1.07163e-37	8
Fatty_Acid_and_Lipid_Degradation	Group	IA	-3.66568	-5.28846	DOWN	0.308628	26	22	1.55198e-32	1.51318e-31	8
Nucleoside_and_Nucleotide_Degradation	Group	IA	0.310501	0.447958	UP	0.0335392	26	26	2.08577e-20	1.479e-19	8
Polyprenyl_Biosynthesis	Group	IA	0.701338	1.01182	UP	0.0791416	26	26	7.87241e-19	5.11707e-18	8
C1_Compound_Utilization_and_Assimilation	Group	IA	-1.33182	-1.92141	DOWN	0.151385	26	26	1.39796e-18	8.38777e-18	8
Tetrapyrrole_Biosynthesis	Group	IA	-1.72868	-2.49395	DOWN	0.225403	26	26	1.72994e-14	8.99569e-14	8
Aminoacyl_tRNA_Charging	Group	IA	-0.960909	-1.3863	DOWN	0.132266	26	26	3.73107e-13	1.8189e-12	8
Cofactor_Carrier_and_Vitamin_Biosynthesis	Group	IA	-0.191032	-0.275601	DOWN	0.0279519	26	26	8.2392e-12	3.78034e-11	8
Cell_Structure_Biosynthesis	Group	IA	0.266143	0.383964	UP	0.0401585	26	26	3.41815e-11	1.4812e-10	8
Fatty_Acid_and_Lipid_Biosynthesis	Group	IA	0.205265	0.296135	UP	0.0316595	26	26	8.96003e-11	3.49441e-10	8
Amino_Acid_Degradation	Group	IA	-1.26678	-1.82758	DOWN	0.196312	26	26	1.09744e-10	4.07621e-10	8
Amide_Amidine_Amine_and_Polyamine_Biosynthesis	Group	IA	-2.38328	-3.43835	DOWN	0.378061	26	26	2.90125e-10	1.02863e-09	8
Generation_of_Precursor_Metabolites_and_Energy	Group	IA	0.123121	0.177627	UP	0.0198458	26	26	5.50801e-10	1.86793e-09	8
Polymeric_Compound_Degradation	Group	IA	-2.32755	-3.35795	DOWN	0.376349	26	26	6.22735e-10	2.02389e-09	8
Nucleic_Acid_Processing	Group	IA	0.585614	0.844862	UP	0.0987583	26	26	3.03361e-09	9.10084e-09	8
Nucleoside_and_Nucleotide_Biosynthesis	Group	IA	0.224078	0.323276	UP	0.041466	26	26	6.52132e-08	1.88394e-07	8
Alcohol_Degradation	Group	IA	-2.6141	-3.77135	DOWN	0.604197	26	17	1.51453e-05	3.81074e-05	8
Carboxylic_Acid_Biosynthesis	Group	IA	-0.188036	-0.271279	DOWN	0.0436576	26	26	1.6543e-05	4.03235e-05	8
X8_Amino_7_Oxononanoate_Biosynthesis_I	Group	IA	-3.49741	-5.0457	DOWN	0.825833	26	15	2.28541e-05	5.243e-05	8
Chorismate_Metabolism	Group	IA	-3.07241	-4.43256	DOWN	0.838831	26	14	0.000249537	0.000556112	8
Octane_Oxidation	Group	IA	-2.42548	-3.49922	DOWN	0.809787	26	8	0.0027426	0.0054852	8
Peptidoglycan_Recycling_I	Group	IA	2.16625	3.12523	UP	0.195093	26	26	1.20453e-28	9.39531e-27	12
Biosynthesis_Pathway_of_Aspartate	Group	IA	1.26657	1.82727	UP	0.121443	26	26	1.8222e-25	7.10658e-24	12
D_glucarate_and_D_galactarate_degradation	Group	IA	3.92625	5.66438	UP	0.41565	26	26	3.51853e-21	9.14817e-20	12
X6_Hydroxymethyl_Dihydropterin_Diphosphate_Biosynthesis	Group	IA	-2.08047	-3.00148	DOWN	0.22104	26	26	4.8595e-21	9.47603e-20	12
Carboxylic_Acid_Degradation	Group	IA	1.35977	1.96173	UP	0.151869	26	26	3.44175e-19	5.36913e-18	12
Carbohydrate_Biosynthesis	Group	IA	-0.492115	-0.709972	DOWN	0.060424	26	26	3.81259e-16	4.95637e-15	12
Carboxylic_Acid_Biosynthesis	Group	IA	-0.431217	-0.622114	DOWN	0.053761	26	26	1.04895e-15	1.16883e-14	12
Aromatic_Compound_Degradation	Group	IA	4.23758	6.11354	UP	0.533093	26	26	1.87943e-15	1.83245e-14	12
Secondary_Metabolite_Biosynthesis	Group	IA	-0.408929	-0.58996	DOWN	0.0556585	26	26	2.02544e-13	1.75538e-12	12
Carbohydrate_Degradation	Group	IA	0.463375	0.668508	UP	0.0665384	26	26	3.30697e-12	2.57944e-11	12
Tetrapyrrole_Biosynthesis	Group	IA	-1.68256	-2.42742	DOWN	0.246257	26	26	8.34287e-12	5.91585e-11	12
Aminoacyl_tRNA_Charging	Group	IA	-0.458698	-0.661762	DOWN	0.0674965	26	26	1.07651e-11	6.99731e-11	12
Galacturonate_and_glucuronate_degradation	Group	IA	0.623646	0.899731	UP	0.0960759	26	26	8.51675e-11	4.74505e-10	12
Cofactor_Carrier_and_Vitamin_Biosynthesis	Group	IA	-0.270372	-0.390065	DOWN	0.0480665	26	26	1.85544e-08	9.64829e-08	12
Butanediol_Biosynthesis	Group	IA	2.61954	3.7792	UP	0.497086	26	26	1.36572e-07	6.6579e-07	12
Nucleoside_and_Nucleotide_Degradation	Group	IA	0.357886	0.51632	UP	0.0808908	26	26	9.6751e-06	4.19254e-05	12
Polymeric_Compound_Degradation	Group	IA	-0.6729	-0.970789	DOWN	0.169631	26	26	7.28278e-05	0.000270503	12
Metabolic_Regulator_Biosynthesis	Group	IA	3.14977	4.54416	UP	0.815599	26	24	0.000112504	0.000398878	12
Octane_Oxidation	Group	IA	-3.58663	-5.17442	DOWN	0.950176	26	10	0.000160199	0.000543282	12
C1_Compound_Utilization_and_Assimilation	Group	IA	-0.352559	-0.508635	DOWN	0.0980361	26	26	0.000322884	0.0010074	12
X8_Amino_7_Oxononanoate_Biosynthesis_I	Group	IA	2.3232	3.35167	UP	0.655346	26	25	0.000392608	0.00117782	12
Inorganic_Nutrient_Metabolism	Group	IA	-0.594473	-0.857643	DOWN	0.17586	26	26	0.000723898	0.00209126	12
TCA_and_glyoxylate_bypass	Group	IA	1.9904	2.87154	UP	0.646903	26	25	0.00209223	0.00582835	12
Amide_Amidine_Amine_and_Polyamine_Biosynthesis	Group	IA	-0.845673	-1.22005	DOWN	0.277805	26	26	0.00233363	0.00627665	12
Chorismate_Metabolism	Group	IA	1.93666	2.794	UP	0.659902	26	24	0.00333801	0.00839886	12
Metabolic_Regulator_Biosynthesis	Group	IA	0.151269	0.218235	UP	0.00531305	26	26	2.66568e-178	1.03962e-176	65
Amino_Acid_Degradation	Group	IA	-0.846604	-1.22139	DOWN	0.125826	26	26	1.71576e-11	3.34573e-10	65
Nucleoside_and_Nucleotide_Degradation	Group	IA	0.280743	0.405026	UP	0.0469647	26	26	2.2625e-09	2.538e-08	65
Cofactor_Carrier_and_Vitamin_Biosynthesis	Group	IA	-0.187623	-0.270683	DOWN	0.0343695	26	26	4.788e-08	4.1496e-07	65
Amide_Amidine_Amine_and_Polyamine_Degradation	Group	IA	0.332801	0.48013	UP	0.0622772	26	26	9.09849e-08	6.45166e-07	65
Biosynthesis_Pathway_of_Aspartate	Group	IA	0.776864	1.12078	UP	0.161874	26	26	1.59308e-06	7.76626e-06	65
D_glucarate_and_D_galactarate_degradation	Group	IA	1.8274	2.63639	UP	0.435199	26	26	2.68087e-05	9.50491e-05	65
Alcohol_Degradation	Group	IA	-1.43542	-2.07088	DOWN	0.351503	26	26	4.43305e-05	0.000144074	65
Carbohydrate_Degradation	Group	IA	0.214658	0.309686	UP	0.0524732	26	26	4.29859e-05	0.000144074	65
X6_Hydroxymethyl_Dihydropterin_Diphosphate_Biosynthesis	Group	IA	-0.397686	-0.573739	DOWN	0.0980977	26	26	5.03542e-05	0.000157105	65
Octane_Oxidation	Group	IA	-1.72111	-2.48304	DOWN	0.451575	26	16	0.000138206	0.000414617	65
Fatty_Acid_and_Lipid_Biosynthesis	Group	IA	0.132093	0.19057	UP	0.0353898	26	26	0.000189575	0.000528102	65
Cyclitol_Degradation	Group	IA	0.818658	1.18107	UP	0.254715	26	26	0.00130895	0.00352063	65
Aromatic_Compound_Degradation	Group	IA	1.91966	2.76948	UP	0.620399	26	26	0.00197322	0.00513036	65
Alcohol_Degradation	Group	IA	-2.50186	-3.60942	DOWN	0.441401	26	21	1.44487e-08	5.49049e-07	100
Nucleoside_and_Nucleotide_Degradation	Group	IA	0.27404	0.395356	UP	0.0499947	26	26	4.22031e-08	1.06914e-06	100
Amino_Acid_Degradation	Group	IA	-0.552082	-0.796487	DOWN	0.112642	26	26	9.52548e-07	1.44787e-05	100
Cofactor_Carrier_and_Vitamin_Biosynthesis	Group	IA	-0.147155	-0.2123	DOWN	0.0335849	26	26	1.17815e-05	0.000111924	100
Carbohydrate_Degradation	Group	IA	0.176949	0.255283	UP	0.0443633	26	26	6.64567e-05	0.000420892	100
D_glucarate_and_D_galactarate_degradation	Group	IA	1.73785	2.50718	UP	0.453436	26	26	0.000126784	0.000642374	100
Amino_Acid_Biosynthesis	Group	IA	0.151776	0.218966	UP	0.0394482	26	26	0.000119339	0.000642374	100
Octane_Oxidation	Group	IA	-2.34222	-3.3791	DOWN	0.685063	26	10	0.000628568	0.00281007	100
Carbohydrate_Biosynthesis	Group	IA	-0.105926	-0.152818	DOWN	0.034518	26	26	0.0021499	0.00778059	100
Nucleic_Acid_Processing	Group	IA	-0.348164	-0.502294	DOWN	0.11322	26	26	0.00210418	0.00778059	100
Biosynthesis_Pathway_of_Aspartate	Group	IA	0.59514	0.858605	UP	0.200454	26	26	0.00298813	0.00987383	100
Inorganic_Nutrient_Metabolism	Sex	Male	0.435133	0.627764	UP	0.070954	52	52	8.64541e-10	6.57051e-08	1
Cyclitol_Degradation	Sex	Male	0.500952	0.722721	UP	0.0899982	52	52	2.60291e-08	9.89104e-07	1
Polymeric_Compound_Degradation	Sex	Male	0.14611	0.210792	UP	0.0289052	52	52	4.30842e-07	1.09147e-05	1
Carboxylic_Acid_Biosynthesis	Sex	Male	0.224963	0.324553	UP	0.0466926	52	52	1.45032e-06	2.7556e-05	1
Galacturonate_and_glucuronate_degradation	Sex	Male	0.268577	0.387475	UP	0.0618989	52	52	1.43156e-05	0.000217597	1
Amino_Acid_Biosynthesis	Sex	Male	0.143523	0.207061	UP	0.0365302	52	52	8.53351e-05	0.00108091	1
Tetrapyrrole_Biosynthesis	Sex	Male	0.39629	0.571726	UP	0.105613	52	52	0.000175235	0.00166473	1
Nucleoside_and_Nucleotide_Biosynthesis	Sex	Male	-0.162145	-0.233926	DOWN	0.0430773	52	52	0.000167176	0.00166473	1
Polyprenyl_Biosynthesis	Sex	Male	-0.250244	-0.361025	DOWN	0.0741396	52	52	0.000737342	0.00622644	1
Chorismate_Metabolism	Sex	Male	-0.919364	-1.32636	DOWN	0.0721355	26	15	3.32575e-37	8.64694e-36	2
D_glucarate_and_D_galactarate_degradation	Sex	Male	1.53882	2.22005	UP	0.51458	26	18	0.00278575	0.0074927	2
Carboxylic_Acid_Degradation	Sex	Male	-0.574866	-0.829356	DOWN	0.192194	26	26	0.00278001	0.0074927	2
C1_Compound_Utilization_and_Assimilation	Sex	Male	0.121287	0.174981	UP	0.0024141	52	52	0	0	5
Cyclitol_Degradation	Sex	Male	0.424606	0.612577	UP	0.0041345	52	52	0	0	5
Aminoacyl_tRNA_Charging	Sex	Male	0.1087	0.156821	UP	0.00272343	52	52	0	0	5
Aldehyde_Degradation	Sex	Male	-3.18041	-4.58836	DOWN	0.745138	52	23	1.9704e-05	5.91121e-05	5
Amino_Acid_Biosynthesis	Sex	Male	0.231015	0.333284	UP	0.05501	52	52	2.67497e-05	7.72769e-05	5
Polyprenyl_Biosynthesis	Sex	Male	-0.242862	-0.350375	DOWN	0.0586826	52	52	3.49486e-05	9.73568e-05	5
Alcohol_Degradation	Sex	Male	-1.84503	-2.66182	DOWN	0.477742	52	39	0.000112471	0.000292425	5
TCA_and_glyoxylate_bypass	Sex	Male	-1.73085	-2.4971	DOWN	0.473685	52	42	0.000258164	0.000610206	5
Nucleoside_and_Nucleotide_Biosynthesis	Sex	Male	-0.165011	-0.238061	DOWN	0.0454178	52	52	0.000279951	0.00064224	5
X8_Amino_7_Oxononanoate_Biosynthesis_I	Sex	Male	-1.64017	-2.36626	DOWN	0.476228	52	38	0.000573001	0.0012415	5
Chorismate_Metabolism	Sex	Male	-2.03183	-2.93131	DOWN	0.661635	52	25	0.00213398	0.00426795	5
Metabolic_Regulator_Biosynthesis	Sex	Male	-1.8882	-2.72409	DOWN	0.632741	52	31	0.00284365	0.00554512	5
Galacturonate_and_glucuronate_degradation	Sex	Male	0.506024	0.730038	UP	0.0495525	26	26	1.75442e-24	1.5205e-23	8
Carboxylic_Acid_Biosynthesis	Sex	Male	0.412676	0.595366	UP	0.0435298	26	26	2.53506e-21	1.97735e-20	8
Amino_Acid_Biosynthesis	Sex	Male	0.235489	0.339738	UP	0.0298419	26	26	2.99253e-15	1.66727e-14	8
Carbohydrate_Degradation	Sex	Male	0.182269	0.262958	UP	0.0276744	26	26	4.51327e-11	1.85281e-10	8
Carboxylic_Acid_Degradation	Sex	Male	-2.48063	-3.57879	DOWN	0.411424	26	26	1.64601e-09	5.13556e-09	8
Amide_Amidine_Amine_and_Polyamine_Biosynthesis	Sex	Male	-1.87456	-2.70442	DOWN	0.377003	26	26	6.61773e-07	1.84351e-06	8
Amino_Acid_Degradation	Sex	Male	-0.949639	-1.37004	DOWN	0.195753	26	26	1.22718e-06	3.3007e-06	8
Nucleoside_and_Nucleotide_Biosynthesis	Sex	Male	-0.180482	-0.26038	DOWN	0.041343	26	26	1.26854e-05	3.2982e-05	8
Biosynthesis_Pathway_of_Aspartate	Sex	Male	-1.20644	-1.74052	DOWN	0.282553	26	26	1.95668e-05	4.62488e-05	8
Amide_Amidine_Amine_and_Polyamine_Degradation	Sex	Male	-0.384845	-0.555214	DOWN	0.115917	26	26	0.000900138	0.0019503	8
Aromatic_Compound_Degradation	Sex	Male	1.78764	2.57902	UP	0.586098	26	18	0.00228787	0.00482309	8
Aminoacyl_tRNA_Charging	Sex	Male	-0.397183	-0.573013	DOWN	0.131881	26	26	0.00259812	0.00533299	8
Fatty_Acid_and_Lipid_Degradation	Sex	Male	0.907507	1.30926	UP	0.308151	26	22	0.0032295	0.00614392	8
Polymeric_Compound_Degradation	Sex	Male	-1.10562	-1.59507	DOWN	0.375239	26	26	0.00321462	0.00614392	8
Secondary_Metabolite_Biosynthesis	Sex	Male	-0.0667189	-0.0962551	DOWN	0.0230309	26	26	0.00376835	0.00699837	8
Generation_of_Precursor_Metabolites_and_Energy	Sex	Male	-0.0563571	-0.0813061	DOWN	0.0197867	26	26	0.00439636	0.00797479	8
Carboxylic_Acid_Degradation	Sex	Male	-0.990636	-1.42919	DOWN	0.151402	26	26	6.02692e-11	3.61615e-10	12
Inorganic_Nutrient_Metabolism	Sex	Male	0.7874	1.13598	UP	0.175346	26	26	7.10361e-06	3.2593e-05	12
Carboxylic_Acid_Biosynthesis	Sex	Male	0.234023	0.337624	UP	0.0536048	26	26	1.26711e-05	5.20181e-05	12
X6_Hydroxymethyl_Dihydropterin_Diphosphate_Biosynthesis	Sex	Male	0.903686	1.30374	UP	0.220398	26	26	4.12717e-05	0.00016096	12
Tetrapyrrole_Biosynthesis	Sex	Male	0.907712	1.30955	UP	0.245544	26	26	0.000218381	0.000709738	12
Nucleoside_and_Nucleotide_Biosynthesis	Sex	Male	-0.17425	-0.25139	DOWN	0.0587941	26	26	0.00303932	0.00790224	12
Metabolic_Regulator_Biosynthesis	Sex	Male	0.163063	0.235251	UP	0.00528604	26	26	5.97601e-209	4.66129e-207	65
Polyprenyl_Biosynthesis	Sex	Male	-0.474653	-0.684779	DOWN	0.0547138	26	26	4.12813e-18	1.07331e-16	65
Cyclitol_Degradation	Sex	Male	1.54855	2.23409	UP	0.253958	26	26	1.07624e-09	1.67894e-08	65
Cell_Structure_Biosynthesis	Sex	Male	-0.271218	-0.391285	DOWN	0.0453796	26	26	2.2777e-09	2.538e-08	65
Inorganic_Nutrient_Metabolism	Sex	Male	0.54419	0.7851	UP	0.0950466	26	26	1.03124e-08	1.00546e-07	65
Chorismate_Metabolism	Sex	Male	2.40915	3.47567	UP	0.447737	26	26	7.41846e-08	5.7864e-07	65
TCA_and_glyoxylate_bypass	Sex	Male	2.30319	3.3228	UP	0.457289	26	26	4.73813e-07	3.07978e-06	65
Secondary_Metabolite_Biosynthesis	Sex	Male	-0.187798	-0.270935	DOWN	0.0375772	26	26	5.80326e-07	3.48196e-06	65
Nucleoside_and_Nucleotide_Biosynthesis	Sex	Male	-0.257734	-0.371831	DOWN	0.0528098	26	26	1.05866e-06	5.89823e-06	65
D_glucarate_and_D_galactarate_degradation	Sex	Male	2.11113	3.04572	UP	0.433849	26	26	1.13856e-06	5.92051e-06	65
Butanediol_Biosynthesis	Sex	Male	2.31152	3.33481	UP	0.486425	26	26	2.0137e-06	9.23933e-06	65
Galacturonate_and_glucuronate_degradation	Sex	Male	0.382967	0.552505	UP	0.0812219	26	26	2.41622e-06	1.04703e-05	65
Fatty_Acid_and_Lipid_Biosynthesis	Sex	Male	-0.164071	-0.236705	DOWN	0.0352849	26	26	3.32096e-06	1.36334e-05	65
Aminoacyl_tRNA_Charging	Sex	Male	-0.199842	-0.288312	DOWN	0.0442153	26	26	6.19107e-06	2.41452e-05	65
Peptidoglycan_Recycling_I	Sex	Male	1.23258	1.77823	UP	0.285913	26	26	1.62497e-05	6.03561e-05	65
Alcohol_Degradation	Sex	Male	1.32111	1.90596	UP	0.350921	26	26	0.000166748	0.000481716	65
Carbohydrate_Degradation	Sex	Male	0.152456	0.219948	UP	0.0523177	26	26	0.00356776	0.00897694	65
Cyclitol_Degradation	Sex	Male	1.63805	2.36321	UP	0.220042	26	26	9.74605e-14	7.407e-12	100
Carbohydrate_Degradation	Sex	Male	0.224607	0.324039	UP	0.0442317	26	26	3.8151e-07	7.24869e-06	100
Butanediol_Biosynthesis	Sex	Male	2.66115	3.83923	UP	0.569156	26	25	2.93074e-06	3.71226e-05	100
Secondary_Metabolite_Biosynthesis	Sex	Male	-0.141863	-0.204665	DOWN	0.0307821	26	26	4.05363e-06	4.40108e-05	100
D_glucarate_and_D_galactarate_degradation	Sex	Male	1.94054	2.79961	UP	0.451874	26	26	1.75147e-05	0.000139989	100
Carboxylic_Acid_Biosynthesis	Sex	Male	-0.181036	-0.261179	DOWN	0.0422661	26	26	1.84196e-05	0.000139989	100
Inorganic_Nutrient_Metabolism	Sex	Male	0.45366	0.654493	UP	0.11127	26	26	4.55978e-05	0.00031504	100
Aminoacyl_tRNA_Charging	Sex	Male	-0.142819	-0.206045	DOWN	0.0364157	26	26	8.78474e-05	0.000513569	100
Chorismate_Metabolism	Sex	Male	3.10201	4.47525	UP	0.89721	26	14	0.000545428	0.00259078	100
Aldehyde_Degradation	Sex	Male	1.8981	2.73838	UP	0.570461	26	16	0.000876886	0.00370241	100
Peptidoglycan_Recycling_I	Sex	Male	0.991873	1.43097	UP	0.304973	26	26	0.00114463	0.00457852	100
TCA_and_glyoxylate_bypass	Sex	Male	2.00126	2.88721	UP	0.657028	26	21	0.00231963	0.00801326	100
