# Supplementary material for: The Effects of Ceftriaxone on Glutamate Transporter Expression and the Gut Microbiome: Implications for a Role of Antibiotic-Induced Dysbiosis in Mediating Drug Seeking and Relapse
Source: Gut Microbes Rep. 2024 Sep 27;1(1):2393727. doi: 10.1080/29933935.2024.2393727 (PMC12940141; doi:10.1080/29933935.2024.2393727)
Supplement: Table_S2.xlsx [file KGMR_A_2393727_SM4777.xlsx]

## Sheet: combined_results
Rank_6	metadata	value	coef	FD	direction	stderr	N	N.not.0	pval	qval	y
Desulfovibrio	Group	IA	0.340403	0.491097	UP	0.0332847	52	39	1.5e-24	7.81e-23	1
Odoribacter	Group	IA	-0.140736	-0.203039	DOWN	0.0224911	52	39	3.91e-10	8.72e-09	1
Alistipes	Group	IA	0.0861246	0.124251	UP	0.0149938	52	41	9.25e-09	1.8e-07	1
Enterococcus_ASV6	Group	IA	8.78799	12.6784	UP	0.407066	52	50	2.3e-103	1.24e-101	5
Bacillales_ASV10	Group	IA	9.7012	13.9959	UP	0.571698	52	34	1.39e-64	3.75e-63	5
Enterococcus_ASV153	Group	IA	8.88708	12.8214	UP	0.641786	52	30	1.32e-43	2.37e-42	5
Lachnospiraceae_ASV28	Group	IA	-6.90607	-9.96335	DOWN	0.524053	52	27	1.17e-39	1.58e-38	5
Lachnospiraceae_ASV21	Group	IA	-5.39303	-7.7805	DOWN	0.508075	52	27	2.55e-26	2.75e-25	5
Bacteroides_ASV7	Group	IA	-4.31448	-6.22448	DOWN	0.447315	52	38	5.15e-22	4.63e-21	5
Lachnospiraceae_ASV16	Group	IA	-4.77349	-6.88669	DOWN	0.509292	52	28	7.06e-21	5.45e-20	5
Muribaculaceae_ASV14	Group	IA	-4.80241	-6.92842	DOWN	0.521548	52	29	3.32e-20	2.24e-19	5
Prevotellaceae_ASV3	Group	IA	-6.01217	-8.67373	DOWN	0.685314	52	31	1.74e-18	1.05e-17	5
Lachnospiraceae_UCG_006_ASV32	Group	IA	-4.07346	-5.87676	DOWN	0.465655	52	31	2.18e-18	1.17e-17	5
Lachnospiraceae_ASV31	Group	IA	-4.15233	-5.99054	DOWN	0.495465	52	29	5.26e-17	2.58e-16	5
Lachnospiraceae_ASV81	Group	IA	-4.42967	-6.39067	DOWN	0.549543	52	27	7.59e-16	3.41e-15	5
Marvinbryantia_ASV54	Group	IA	-3.48319	-5.02518	DOWN	0.473116	52	32	1.81e-13	7.51e-13	5
Lachnospiraceae_ASV22	Group	IA	-4.1208	-5.94505	DOWN	0.561677	52	29	2.19e-13	8.45e-13	5
Muribaculaceae_ASV4	Group	IA	-4.39625	-6.34244	DOWN	0.646408	52	29	1.04e-11	3.74e-11	5
Streptococcus_ASV638	Group	IA	4.12409	5.94981	UP	0.63823	52	27	1.03e-10	3.49e-10	5
Lachnospiraceae_ASV36	Group	IA	-3.91169	-5.64337	DOWN	0.615035	52	29	2.02e-10	6.4e-10	5
Muribaculaceae_ASV5	Group	IA	-2.98116	-4.3009	DOWN	0.484089	52	36	7.35e-10	2.21e-09	5
Ligilactobacillus_ASV24	Group	IA	0.97717	1.40976	UP	0.282715	52	50	0.000547478	0.00147819	5
Ligilactobacillus_ASV15	Group	IA	1.1667	1.68319	UP	0.361986	52	49	0.00126837	0.0029779	5
Ligilactobacillus_ASV1	Group	IA	0.89271	1.28791	UP	0.295984	52	52	0.00256072	0.00553116	5
Enterococcus_ASV2	Group	IA	7.507	10.8303	UP	0.319388	26	25	3.68e-122	1.4e-120	8
Enterococcus_ASV6	Group	IA	4.42045	6.37736	UP	0.273438	26	25	8.73e-59	1.66e-57	8
Bacteroides_ASV7	Group	IA	-7.18843	-10.3707	DOWN	0.513994	26	14	1.91e-44	2.42e-43	8
Enterococcus_ASV115	Group	IA	6.79483	9.80287	UP	0.499037	26	16	3.22e-42	3.06e-41	8
Muribaculaceae_ASV5	Group	IA	-6.03275	-8.70342	DOWN	0.542317	26	14	9.58e-29	6.07e-28	8
Lachnospiraceae_ASV21	Group	IA	-5.47352	-7.89662	DOWN	0.554827	26	15	5.89e-23	2.8e-22	8
Mucispirillum_ASV87	Group	IA	-5.78269	-8.34266	DOWN	0.599585	26	14	5.19e-22	2.19e-21	8
Lachnospiraceae_ASV28	Group	IA	-7.08744	-10.225	DOWN	0.832529	26	15	1.69e-17	6.43e-17	8
Bacillales_ASV10	Group	IA	8.23577	11.8817	UP	1.08412	26	15	3.04e-14	1.05e-13	8
Ligilactobacillus_ASV24	Group	IA	0.356598	0.514462	UP	0.0530937	26	24	1.86e-11	5.06e-11	8
Enterococcus_ASV254	Group	IA	7.80326	11.2577	UP	1.1961	26	15	6.85e-11	1.74e-10	8
Enterococcus_ASV153	Group	IA	5.07385	7.32001	UP	1.21924	26	15	3.16e-05	6.32e-05	8
Lactobacillaceae_ASV18	Group	IA	-3.29781	-4.75773	DOWN	0.826381	26	16	6.59e-05	0.00012519	8
Enterococcus_ASV2	Group	IA	6.93795	10.0093	UP	0.372224	26	26	1.55e-77	6.18e-76	12
Bacteroides_ASV7	Group	IA	-6.01061	-8.67147	DOWN	0.361122	26	17	3.33e-62	8.88e-61	12
Muribaculaceae_ASV4	Group	IA	-5.75456	-8.30207	DOWN	0.372211	26	18	6.41e-54	1.28e-52	12
Candidatus_Arthromitus_ASV49	Group	IA	-4.85993	-7.0114	DOWN	0.491184	26	15	4.41e-23	7.05e-22	12
Enterococcus_ASV29	Group	IA	6.92798	9.99496	UP	0.718091	26	16	5.02e-22	5.74e-21	12
Enterococcus_ASV6	Group	IA	3.6782	5.30653	UP	0.394016	26	25	1.01e-20	1.01e-19	12
Lachnospiraceae_NK4A136_ASV48	Group	IA	-6.43086	-9.27778	DOWN	0.703661	26	14	6.29e-20	5.6e-19	12
Clostridioides_ASV77	Group	IA	7.23248	10.4343	UP	0.806053	26	15	2.89e-19	2.31e-18	12
Eubacterium_coprostanoligenes_ASV137	Group	IA	-5.58075	-8.05132	DOWN	0.633151	26	14	1.21e-18	8.76e-18	12
Mucispirillum_ASV87	Group	IA	-6.18278	-8.91987	DOWN	0.72124	26	14	1.01e-17	6.75e-17	12
Lachnoclostridium_ASV12	Group	IA	6.97569	10.0638	UP	0.815764	26	17	1.22e-17	7.5e-17	12
Lachnospiraceae_ASV21	Group	IA	-5.51679	-7.95904	DOWN	0.651551	26	14	2.51e-17	1.44e-16	12
Lachnospiraceae_UCG_006_ASV32	Group	IA	-5.02836	-7.25439	DOWN	0.61172	26	14	2.03e-16	1.08e-15	12
Lachnospiraceae_ASV40	Group	IA	-5.06363	-7.30528	DOWN	0.662231	26	14	2.07e-14	9.73e-14	12
Lachnospiraceae_ASV28	Group	IA	-6.33421	-9.13833	DOWN	0.837988	26	14	4.07e-14	1.81e-13	12
Lactobacillus_ASV27	Group	IA	-3.92195	-5.65818	DOWN	0.537913	26	15	3.08e-13	1.3e-12	12
Lachnospiraceae_ASV59	Group	IA	-4.49906	-6.49077	DOWN	0.682839	26	14	4.44e-11	1.69e-10	12
Marvinbryantia_ASV54	Group	IA	-4.83715	-6.97854	DOWN	0.803264	26	14	1.72e-09	6.27e-09	12
Enterococcus_ASV153	Group	IA	3.80739	5.4929	UP	0.675806	26	16	1.76e-08	5.87e-08	12
Muribaculaceae_ASV14	Group	IA	0.129331	0.186585	UP	0.0249188	26	18	2.1e-07	6.23e-07	12
Enterorhabdus_ASV37	Group	IA	-2.75507	-3.97472	DOWN	0.622226	26	16	9.52e-06	2.54e-05	12
Colidextribacter_ASV247	Group	IA	-2.27906	-3.28798	DOWN	0.528451	26	14	1.61e-05	4.03e-05	12
Lachnospiraceae_ASV16	Group	IA	-3.06426	-4.42079	DOWN	0.724401	26	18	2.34e-05	5.66e-05	12
Ligilactobacillus_ASV180	Group	IA	1.38169	1.99335	UP	0.354024	26	23	9.51e-05	0.000217337	12
Lachnospiraceae_ASV31	Group	IA	-2.95536	-4.26369	DOWN	0.828658	26	15	0.000361858	0.000761807	12
Ligilactobacillus_ASV24	Group	IA	0.70882	1.02261	UP	0.218206	26	26	0.00116055	0.00221056	12
Muribaculaceae_ASV5	Group	IA	-2.27814	-3.28667	DOWN	0.772374	26	19	0.00318254	0.00565785	12
Lachnospiraceae_ASV119	Group	IA	-2.21578	-3.19669	DOWN	0.763782	26	15	0.00371899	0.00646781	12
Lachnospiraceae_ASF356_ASV357	Group	IA	-2.2345	-3.2237	DOWN	0.797667	26	14	0.00508979	0.00848298	12
Muribaculaceae_ASV5	Group	IA	0.273285	0.394267	UP	0.00638649	26	25	0	0	65
Bacteroides_ASV7	Group	IA	-1.95544	-2.8211	DOWN	0.00879578	26	24	0	0	65
Muribaculaceae_ASV25	Group	IA	1.78715	2.57831	UP	0.0116433	26	16	0	0	65
Lachnospiraceae_ASV28	Group	IA	-3.31178	-4.77789	DOWN	0.0315659	26	17	0	0	65
Muribaculaceae_ASV132	Group	IA	-2.23562	-3.22532	DOWN	0.0384834	26	18	0	0	65
Muribaculaceae_ASV154	Group	IA	-2.29542	-3.31159	DOWN	0.0426012	26	16	0	0	65
Turicibacter_ASV160	Group	IA	1.2897	1.86064	UP	0.0313802	26	22	0	0	65
Bacteroides_ASV166	Group	IA	-1.88095	-2.71364	DOWN	0.0453805	26	16	0	0	65
Colidextribacter_ASV171	Group	IA	-1.77774	-2.56474	DOWN	0.0472769	26	18	0	0	65
Turicibacter_ASV204	Group	IA	1.40171	2.02225	UP	0.0392446	26	18	2.13e-279	5.37e-278	65
Lachnospiraceae_ASV98	Group	IA	2.13616	3.08183	UP	0.0602191	26	21	1.28e-275	3.07e-274	65
Turicibacter_ASV228	Group	IA	1.43612	2.07189	UP	0.0420304	26	18	7.05e-256	1.62e-254	65
Lachnospiraceae_ASV253	Group	IA	-1.44407	-2.08335	DOWN	0.0439343	26	15	6.13e-237	1.25e-235	65
Muribaculaceae_ASV136	Group	IA	0.747395	1.07826	UP	0.0230037	26	16	1.46e-231	2.87e-230	65
Eubacterium_coprostanoligenes_ASV61	Group	IA	0.647951	0.934796	UP	0.0207786	26	18	1.78e-213	3.04e-212	65
Lachnospiraceae_ASV286	Group	IA	-2.56898	-3.70625	DOWN	0.0856654	26	14	1.39e-197	2.22e-196	65
Lachnospiraceae_ASV201	Group	IA	-1.90779	-2.75236	DOWN	0.066074	26	14	2.56e-183	3.88e-182	65
Bacteroides_ASV51	Group	IA	0.529882	0.764458	UP	0.0183545	26	14	2.9e-183	4.27e-182	65
Lachnospiraceae_ASV295	Group	IA	-2.4244	-3.49767	DOWN	0.0919491	26	15	3.3e-153	4.48e-152	65
Lachnospiraceae_ASV181	Group	IA	-1.22276	-1.76407	DOWN	0.0483694	26	19	5.35e-141	7.09e-140	65
Lachnospiraceae_ASV334	Group	IA	-1.69571	-2.44639	DOWN	0.070399	26	14	3.41e-128	4.31e-127	65
Eubacterium_xylanophilum_ASV123	Group	IA	1.06495	1.53639	UP	0.0445274	26	14	2.06e-126	2.53e-125	65
Turicibacter_ASV468	Group	IA	1.74465	2.51699	UP	0.085714	26	17	4.26e-92	4.7e-91	65
Lachnospiraceae_ASV139	Group	IA	-0.980974	-1.41525	DOWN	0.0485073	26	17	6.11e-91	6.61e-90	65
Oscillospiraceae_ASV227	Group	IA	-1.19682	-1.72665	DOWN	0.0596676	26	16	1.71e-89	1.75e-88	65
Oscillospirales_ASV270	Group	IA	-1.0262	-1.48049	DOWN	0.0535868	26	16	9.64e-82	8.96e-81	65
Defluviitaleaceae_UCG_011_ASV447	Group	IA	-1.48921	-2.14848	DOWN	0.0799532	26	15	1.97e-77	1.8e-76	65
Lachnospiraceae_ASV59	Group	IA	-0.387569	-0.559143	DOWN	0.0219592	26	21	1.03e-69	8.92e-69	65
Lachnospiraceae_ASV75	Group	IA	0.400233	0.577414	UP	0.0229796	26	23	6.15e-68	5.25e-67	65
Akkermansia_ASV43	Group	IA	-8.10682	-11.6957	DOWN	0.49803	26	20	1.42e-59	1.14e-58	65
Lachnospiraceae_NK4A136_ASV125	Group	IA	-1.14123	-1.64644	DOWN	0.0708446	26	14	2.21e-58	1.72e-57	65
Parvibacter_ASV416	Group	IA	-1.45154	-2.09414	DOWN	0.0932824	26	15	1.35e-54	1.03e-53	65
Lachnospiraceae_ASV108	Group	IA	-0.422099	-0.60896	DOWN	0.0300979	26	19	1.11e-44	8.27e-44	65
Lachnospiraceae_ASV193	Group	IA	5.66187	8.16835	UP	0.40529	26	15	2.38e-44	1.73e-43	65
Enterorhabdus_ASV37	Group	IA	0.276918	0.399508	UP	0.0214502	26	22	3.96e-38	2.84e-37	65
Ruminococcus_ASV45	Group	IA	-8.19793	-11.8271	DOWN	0.667081	26	17	1.03e-34	7.21e-34	65
Lachnospiraceae_FCS020_ASV445	Group	IA	-1.22467	-1.76683	DOWN	0.101295	26	15	1.19e-33	8.2e-33	65
Lactobacillus_ASV27	Group	IA	-7.31454	-10.5527	DOWN	0.610736	26	22	4.71e-33	3.16e-32	65
Lachnospiraceae_ASV71	Group	IA	-7.32369	-10.5659	DOWN	0.640137	26	15	2.61e-30	1.67e-29	65
Eubacterium_coprostanoligenes_ASV137	Group	IA	-7.26449	-10.4804	DOWN	0.640442	26	15	8.04e-30	5.07e-29	65
Lachnospiraceae_NK4A136_ASV65	Group	IA	-7.205	-10.3946	DOWN	0.638743	26	16	1.65e-29	1.03e-28	65
Lachnospiraceae_A2_ASV255	Group	IA	-0.81382	-1.17409	DOWN	0.0729615	26	18	6.84e-29	4.21e-28	65
Lachnospiraceae_NK4A136_ASV542	Group	IA	-4.40653	-6.35728	DOWN	0.397045	26	16	1.28e-28	7.79e-28	65
Oscillospiraceae_ASV207	Group	IA	-0.643635	-0.928569	DOWN	0.0608263	26	21	3.63e-26	2.19e-25	65
Anaerostipes_ASV20	Group	IA	6.44842	9.30311	UP	0.615216	26	23	1.05e-25	6.25e-25	65
Clostridia_UCG_014_ASV82	Group	IA	-7.78832	-11.2362	DOWN	0.753837	26	15	5.07e-25	2.95e-24	65
Mucispirillum_ASV87	Group	IA	-6.45365	-9.31065	DOWN	0.630662	26	16	1.41e-24	8.12e-24	65
Lachnospiraceae_ASV218	Group	IA	-0.610855	-0.881277	DOWN	0.063482	26	16	6.43e-22	3.62e-21	65
Lachnospiraceae_ASV150	Group	IA	-7.08164	-10.2166	DOWN	0.748442	26	14	3.03e-21	1.69e-20	65
Lachnospiraceae_ASV220	Group	IA	-7.04939	-10.1701	DOWN	0.745205	26	14	3.09e-21	1.71e-20	65
Tannerellaceae_ASV233	Group	IA	-8.13927	-11.7425	DOWN	0.882619	26	14	2.92e-20	1.6e-19	65
Lachnospiraceae_ASV80	Group	IA	6.0841	8.77749	UP	0.691066	26	17	1.32e-18	7e-18	65
Lachnospiraceae_ASV377	Group	IA	-4.50723	-6.50256	DOWN	0.525651	26	15	9.95e-18	5.17e-17	65
Muribaculaceae_ASV4	Group	IA	-5.37979	-7.76139	DOWN	0.646145	26	26	8.36e-17	4.3e-16	65
Lachnospiraceae_NK4A136_ASV55	Group	IA	-6.6844	-9.64356	DOWN	0.812357	26	18	1.9e-16	9.67e-16	65
Colidextribacter_ASV483	Group	IA	-4.02034	-5.80013	DOWN	0.490929	26	14	2.63e-16	1.31e-15	65
Oscillospiraceae_ASV440	Group	IA	-6.23546	-8.99587	DOWN	0.77241	26	14	6.87e-16	3.4e-15	65
Lachnospiraceae_NK4A136_ASV90	Group	IA	-7.63871	-11.0203	DOWN	0.95074	26	14	9.4e-16	4.61e-15	65
Muribaculaceae_ASV189	Group	IA	0.301318	0.43471	UP	0.0376745	26	17	1.27e-15	6.15e-15	65
Oscillibacter_ASV230	Group	IA	-5.50342	-7.93976	DOWN	0.691847	26	15	1.8e-15	8.58e-15	65
Lachnospiraceae_NK4A136_ASV429	Group	IA	-4.2128	-6.07779	DOWN	0.532889	26	16	2.67e-15	1.26e-14	65
Lachnospiraceae_NK4A136_ASV211	Group	IA	-5.08619	-7.33782	DOWN	0.645814	26	15	3.39e-15	1.59e-14	65
Oscillospiraceae_ASV268	Group	IA	-5.71052	-8.23854	DOWN	0.732784	26	14	6.55e-15	3.02e-14	65
Lachnospiraceae_NK4A136_ASV266	Group	IA	-4.89079	-7.05593	DOWN	0.639998	26	14	2.14e-14	9.78e-14	65
Muribaculaceae_ASV143	Group	IA	0.257398	0.371347	UP	0.0339527	26	22	3.43e-14	1.55e-13	65
Ruminococcaceae_ASV436	Group	IA	-0.632212	-0.912089	DOWN	0.0839392	26	17	5.01e-14	2.25e-13	65
Butyricicoccus_ASV360	Group	IA	-6.37622	-9.19894	DOWN	0.849104	26	14	5.94e-14	2.65e-13	65
Incertae_Sedis_ASV297	Group	IA	-0.402296	-0.58039	DOWN	0.0546596	26	14	1.84e-13	7.99e-13	65
Eggerthellaceae_ASV643	Group	IA	-3.51946	-5.07751	DOWN	0.481825	26	19	2.78e-13	1.2e-12	65
Oscillospiraceae_NK4A214_ASV529	Group	IA	-3.66354	-5.28537	DOWN	0.510679	26	16	7.29e-13	3.12e-12	65
Oscillospiraceae_ASV495	Group	IA	-5.44243	-7.85177	DOWN	0.759257	26	15	7.6e-13	3.22e-12	65
Lachnospiraceae_ASV393	Group	IA	-3.53736	-5.10334	DOWN	0.501196	26	16	1.69e-12	7.11e-12	65
Ruminococcaceae_UBA1819_ASV157	Group	IA	4.47505	6.45613	UP	0.637319	26	17	2.19e-12	9.15e-12	65
Oscillospiraceae_ASV452	Group	IA	-1.36726	-1.97254	DOWN	0.215978	26	20	2.44e-10	9.73e-10	65
Lachnospiraceae_GCA_900066575_ASV431	Group	IA	-4.76147	-6.86935	DOWN	0.760788	26	15	3.88e-10	1.54e-09	65
Lachnospiraceae_ASV267	Group	IA	-4.03647	-5.82339	DOWN	0.65133	26	16	5.75e-10	2.26e-09	65
Lachnospiraceae_ASV120	Group	IA	-5.29244	-7.63538	DOWN	0.854417	26	15	5.86e-10	2.28e-09	65
Lachnospiraceae_NK4A136_ASV280	Group	IA	-4.48391	-6.46891	DOWN	0.733356	26	17	9.7e-10	3.73e-09	65
Lactobacillaceae_ASV18	Group	IA	-4.75076	-6.85389	DOWN	0.797047	26	23	2.52e-09	9.46e-09	65
Peptococcaceae_ASV199	Group	IA	-4.61233	-6.65419	DOWN	0.789877	26	14	5.24e-09	1.94e-08	65
Anaerostipes_ASV371	Group	IA	7.47226	10.7802	UP	1.28754	26	14	6.49e-09	2.39e-08	65
Robinsoniella_ASV126	Group	IA	5.63719	8.13275	UP	0.974184	26	15	7.18e-09	2.63e-08	65
Muribaculaceae_ASV179	Group	IA	0.226613	0.326933	UP	0.0393667	26	14	8.59e-09	3.12e-08	65
Lachnospiraceae_ASV99	Group	IA	2.95389	4.26156	UP	0.515505	26	23	1e-08	3.62e-08	65
Lachnospiraceae_ASV40	Group	IA	-4.23092	-6.10393	DOWN	0.758033	26	20	2.39e-08	8.43e-08	65
Clostridia_UCG_014_ASV156	Group	IA	-4.26833	-6.1579	DOWN	0.774497	26	14	3.57e-08	1.25e-07	65
Lachnospiraceae_GCA_900066575_ASV463	Group	IA	-3.13489	-4.52269	DOWN	0.57431	26	17	4.8e-08	1.67e-07	65
Lachnospiraceae_ASV63	Group	IA	2.48948	3.59157	UP	0.460254	26	24	6.34e-08	2.15e-07	65
Eubacterium_coprostanoligenes_ASV615	Group	IA	0.554097	0.799393	UP	0.105228	26	15	1.4e-07	4.66e-07	65
Candidatus_Arthromitus_ASV49	Group	IA	-3.61632	-5.21725	DOWN	0.720142	26	21	5.12e-07	1.68e-06	65
Eubacterium_coprostanoligenes_ASV622	Group	IA	0.563966	0.813631	UP	0.113299	26	16	6.43e-07	2.08e-06	65
Muribaculaceae_ASV13	Group	IA	-5.64773	-8.14795	DOWN	1.14314	26	20	7.79e-07	2.5e-06	65
Colidextribacter_ASV229	Group	IA	-2.41686	-3.48679	DOWN	0.497303	26	19	1.17e-06	3.73e-06	65
Lachnospiraceae_ASV212	Group	IA	-4.08634	-5.89535	DOWN	0.843245	26	16	1.26e-06	3.97e-06	65
Enterorhabdus_ASV591	Group	IA	-3.05455	-4.40679	DOWN	0.64294	26	14	2.02e-06	6.31e-06	65
Lachnospiraceae_ASV310	Group	IA	-3.16572	-4.56716	DOWN	0.672046	26	18	2.47e-06	7.61e-06	65
Lachnospiraceae_ASF356_ASV357	Group	IA	-3.34724	-4.82904	DOWN	0.712467	26	16	2.63e-06	8.04e-06	65
Lachnospiraceae_ASV257	Group	IA	-4.24194	-6.11982	DOWN	0.912437	26	14	3.34e-06	1.02e-05	65
Lachnospiraceae_ASV307	Group	IA	-2.52732	-3.64615	DOWN	0.552941	26	16	4.86e-06	1.46e-05	65
Lachnospiraceae_ASV860	Group	IA	-2.47865	-3.57594	DOWN	0.548389	26	15	6.19e-06	1.85e-05	65
Oscillibacter_ASV536	Group	IA	-2.84432	-4.10349	DOWN	0.636088	26	14	7.76e-06	2.29e-05	65
Lachnospiraceae_ASF356_ASV343	Group	IA	-3.36201	-4.85036	DOWN	0.754519	26	15	8.36e-06	2.45e-05	65
Lachnospiraceae_UCG_006_ASV793	Group	IA	-2.06972	-2.98598	DOWN	0.483447	26	16	1.86e-05	5.21e-05	65
Anaerotruncus_ASV380	Group	IA	-2.16472	-3.12304	DOWN	0.506738	26	18	1.94e-05	5.38e-05	65
Lachnospiraceae_GCA_900066575_ASV426	Group	IA	-3.2247	-4.65225	DOWN	0.756932	26	15	2.04e-05	5.61e-05	65
Lactobacillaceae_ASV351	Group	IA	-3.39507	-4.89805	DOWN	0.799028	26	16	2.15e-05	5.87e-05	65
Lachnospiraceae_ASV47	Group	IA	-4.28388	-6.18034	DOWN	1.00954	26	14	2.2e-05	5.98e-05	65
Muribaculum_ASV34	Group	IA	-4.81576	-6.94767	DOWN	1.15513	26	16	3.06e-05	8.19e-05	65
Lachnospiraceae_UCG_006_ASV223	Group	IA	-2.59484	-3.74356	DOWN	0.622632	26	19	3.08e-05	8.2e-05	65
Lachnospiraceae_ASV78	Group	IA	-3.01699	-4.3526	DOWN	0.742423	26	20	4.83e-05	0.00012487	65
Oscillospiraceae_ASV246	Group	IA	-2.285	-3.29656	DOWN	0.564291	26	19	5.14e-05	0.00013088	65
Lachnospiraceae_ASV271	Group	IA	-2.68086	-3.86767	DOWN	0.662527	26	17	5.2e-05	0.000131882	65
Lachnospiraceae_ASV190	Group	IA	-2.59354	-3.74168	DOWN	0.642716	26	17	5.45e-05	0.000137646	65
Colidextribacter_ASV516	Group	IA	-2.22971	-3.21679	DOWN	0.557581	26	17	6.36e-05	0.000159844	65
Oscillospiraceae_ASV322	Group	IA	-3.1086	-4.48476	DOWN	0.778307	26	14	6.5e-05	0.000162385	65
Lachnospiraceae_ASV89	Group	IA	-2.79343	-4.03007	DOWN	0.700824	26	19	6.72e-05	0.00016726	65
Oscillospiraceae_ASV417	Group	IA	-2.81288	-4.05813	DOWN	0.723429	26	15	0.000100965	0.000247738	65
Lachnospiraceae_ASV561	Group	IA	-2.39235	-3.45144	DOWN	0.615739	26	15	0.000102189	0.000249585	65
Lachnospiraceae_ASV338	Group	IA	-2.63893	-3.80717	DOWN	0.682949	26	19	0.000111535	0.000271163	65
Lachnospiraceae_ASV111	Group	IA	-2.45202	-3.53752	DOWN	0.635752	26	20	0.000114845	0.000277935	65
Lachnospiraceae_ASV381	Group	IA	1.4269	2.05858	UP	0.376227	26	25	0.000149047	0.000355834	65
Paludicola_ASV866	Group	IA	1.93325	2.78909	UP	0.510443	26	18	0.000152233	0.000361809	65
Ligilactobacillus_ASV109	Group	IA	-0.956632	-1.38013	DOWN	0.254601	26	26	0.000171703	0.000404455	65
Lachnospiraceae_ASV168	Group	IA	-2.65597	-3.83175	DOWN	0.717446	26	16	0.000213924	0.00049947	65
Lachnospiraceae_ASV374	Group	IA	-2.33947	-3.37514	DOWN	0.637384	26	14	0.000242148	0.000562889	65
Lachnospiraceae_ASV302	Group	IA	-3.02612	-4.36577	DOWN	0.828188	26	14	0.000258286	0.00059518	65
Muribaculaceae_ASV60	Group	IA	-4.50178	-6.49469	DOWN	1.2394	26	14	0.000280979	0.000644671	65
Muribaculaceae_ASV76	Group	IA	-4.15451	-5.9937	DOWN	1.15352	26	16	0.000316255	0.000716304	65
Lachnospiraceae_ASV904	Group	IA	-1.50863	-2.17649	DOWN	0.418856	26	15	0.000316044	0.000716304	65
Ruminococcaceae_ASV586	Group	IA	-1.51846	-2.19068	DOWN	0.424004	26	17	0.00034196	0.000764721	65
Turicibacter_ASV11	Group	IA	2.71496	3.91685	UP	0.758613	26	25	0.000345117	0.000768538	65
Lachnospiraceae_ASV22	Group	IA	1.25102	1.80484	UP	0.356935	26	26	0.000456789	0.00100588	65
Muribaculaceae_ASV178	Group	IA	0.133994	0.193312	UP	0.0386882	26	16	0.000533341	0.00116325	65
Erysipelatoclostridium_ASV70	Group	IA	2.04224	2.94633	UP	0.596003	26	23	0.000611276	0.00131698	65
Colidextribacter_ASV362	Group	IA	-1.44513	-2.08488	DOWN	0.42314	26	22	0.000637239	0.00136417	65
Eubacterium_brachy_ASV580	Group	IA	-0.293272	-0.423102	DOWN	0.085883	26	14	0.000638329	0.00136417	65
Lachnospiraceae_ASF356_ASV618	Group	IA	-2.24684	-3.24151	DOWN	0.65948	26	14	0.000656834	0.00139249	65
Lachnospiraceae_ASV345	Group	IA	-2.36741	-3.41545	DOWN	0.701454	26	15	0.000738159	0.00154634	65
Eubacterium_siraeum_ASV35	Group	IA	1.90155	2.74336	UP	0.573716	26	25	0.000918237	0.00190849	65
Roseburia_ASV367	Group	IA	-2.6961	-3.88965	DOWN	0.825332	26	15	0.00108815	0.00221815	65
Lachnospiraceae_ASV605	Group	IA	-2.23797	-3.22871	DOWN	0.687288	26	15	0.00112902	0.00228389	65
Roseburia_ASV145	Group	IA	-2.62947	-3.79352	DOWN	0.81473	26	15	0.00124917	0.00250781	65
Lachnospiraceae_NK4A136_ASV186	Group	IA	-2.89643	-4.17867	DOWN	0.908556	26	16	0.00143285	0.00285492	65
Lachnospiraceae_ASV435	Group	IA	1.19122	1.71857	UP	0.376842	26	24	0.00157198	0.00310876	65
Ligilactobacillus_ASV58	Group	IA	1.36628	1.97112	UP	0.43261	26	26	0.00158735	0.0031275	65
Lachnospiraceae_GCA_900066575_ASV620	Group	IA	-2.29551	-3.31172	DOWN	0.737909	26	16	0.00186563	0.00363523	65
Lachnospiraceae_ASV556	Group	IA	-1.92373	-2.77535	DOWN	0.620946	26	14	0.00194793	0.00378169	65
Lachnospiraceae_ASV231	Group	IA	1.49223	2.15284	UP	0.487087	26	22	0.00218702	0.00419971	65
Anaerotruncus_ASV173	Group	IA	-1.80357	-2.60201	DOWN	0.59009	26	20	0.00223982	0.00428558	65
Enterobacteriaceae_ASV26	Group	IA	1.02623	1.48053	UP	0.336638	26	23	0.00230023	0.00438532	65
Lachnospiraceae_ASV442	Group	IA	-0.235142	-0.339239	DOWN	0.078184	26	17	0.00263362	0.00500292	65
Clostridia_vadinBB60_ASV504	Group	IA	-1.81128	-2.61312	DOWN	0.613472	26	14	0.00315209	0.00590321	65
Lachnospiraceae_NK4A136_ASV216	Group	IA	-2.58482	-3.72911	DOWN	0.885329	26	14	0.00350464	0.00654034	65
Roseburia_ASV239	Group	IA	-1.88818	-2.72406	DOWN	0.650728	26	19	0.00371218	0.00688683	65
Lachnospiraceae_NK4A136_ASV279	Group	IA	2.01383	2.90534	UP	0.694116	26	19	0.00371629	0.00688683	65
Lachnospiraceae_ASV317	Group	IA	-1.83958	-2.65396	DOWN	0.638255	26	17	0.00394904	0.00729265	65
Clostridia_vadinBB60_ASV314	Group	IA	1.46324	2.11101	UP	0.510209	26	20	0.00413175	0.00757726	65
Lachnospiraceae_ASV217	Group	IA	-2.34687	-3.38582	DOWN	0.819374	26	15	0.00418027	0.0076398	65
Lachnospiraceae_ASV464	Group	IA	2.27764	3.28595	UP	0.797753	26	14	0.00430267	0.00783648	65
Bacteroides_ASV7	Group	IA	-1.06693	-1.53926	DOWN	0.0113756	26	23	0	0	100
Turicibacter_ASV11	Group	IA	0.636359	0.918072	UP	0.0165361	26	20	0	0	100
Lactobacillaceae_ASV18	Group	IA	-2.26276	-3.26448	DOWN	0.0387076	26	17	0	0	100
Bacteroides_ASV166	Group	IA	-0.968199	-1.39682	DOWN	0.0609966	26	15	9.75e-57	3.14e-55	100
Peptococcaceae_ASV199	Group	IA	-1.37764	-1.98752	DOWN	0.0890623	26	15	5.68e-54	1.52e-52	100
Akkermansia_ASV43	Group	IA	-7.76543	-11.2032	DOWN	0.589091	26	15	1.11e-39	2.76e-38	100
Oscillospirales_ASV270	Group	IA	-1.03124	-1.48777	DOWN	0.0788543	26	14	4.41e-39	1.01e-37	100
Lachnospiraceae_ASV31	Group	IA	0.464034	0.669459	UP	0.0403498	26	22	1.32e-30	2.82e-29	100
Lachnospiraceae_ASV52	Group	IA	0.558445	0.805666	UP	0.0490224	26	22	4.6e-30	9.26e-29	100
Ruminococcus_ASV45	Group	IA	-7.73677	-11.1618	DOWN	0.755967	26	14	1.39e-24	2.36e-23	100
Mucispirillum_ASV87	Group	IA	-6.24725	-9.01287	DOWN	0.687507	26	14	1.02e-19	1.37e-18	100
Turicibacter_ASV204	Group	IA	0.770377	1.11142	UP	0.0862598	26	16	4.23e-19	5.23e-18	100
Lactobacillus_ASV27	Group	IA	-6.78383	-9.787	DOWN	0.823616	26	14	1.77e-16	2.04e-15	100
Muribaculaceae_ASV4	Group	IA	-5.77919	-8.33761	DOWN	0.757693	26	24	2.4e-14	2.49e-13	100
Turicibacter_ASV228	Group	IA	0.600345	0.866115	UP	0.0855789	26	16	2.3e-12	2.24e-11	100
Turicibacter_ASV160	Group	IA	0.454986	0.656406	UP	0.0715911	26	16	2.08e-10	1.76e-09	100
Lachnospiraceae_ASV253	Group	IA	-0.383242	-0.552902	DOWN	0.0634851	26	17	1.57e-09	1.3e-08	100
Lachnospiraceae_ASV80	Group	IA	5.16793	7.45574	UP	0.856926	26	14	1.63e-09	1.31e-08	100
Muribaculaceae_ASV154	Group	IA	-3.96539	-5.72084	DOWN	0.682974	26	17	6.4e-09	5.02e-08	100
Ligilactobacillus_ASV15	Group	IA	-2.37449	-3.42566	DOWN	0.409323	26	25	6.59e-09	5.05e-08	100
Staphylococcus_ASV17	Group	IA	-2.52529	-3.64322	DOWN	0.436555	26	25	7.27e-09	5.44e-08	100
Colidextribacter_ASV171	Group	IA	-3.18372	-4.59314	DOWN	0.55492	26	17	9.62e-09	7.04e-08	100
Muribaculaceae_ASV132	Group	IA	-4.14904	-5.9858	DOWN	0.768909	26	15	6.81e-08	4.57e-07	100
Lachnospiraceae_ASV201	Group	IA	-3.73552	-5.38921	DOWN	0.721921	26	14	2.29e-07	1.39e-06	100
Oscillospiraceae_NK4A214_ASV529	Group	IA	-2.96149	-4.27253	DOWN	0.599155	26	15	7.7e-07	4.59e-06	100
Clostridia_vadinBB60_ASV314	Group	IA	1.96397	2.83341	UP	0.397821	26	18	7.94e-07	4.65e-06	100
Lachnospiraceae_ASV334	Group	IA	-2.65331	-3.82791	DOWN	0.53833	26	15	8.27e-07	4.76e-06	100
Lachnospiraceae_ASV40	Group	IA	-3.87777	-5.59443	DOWN	0.790602	26	17	9.35e-07	5.28e-06	100
Ligilactobacillus_ASV24	Group	IA	-1.18046	-1.70305	DOWN	0.244416	26	26	1.37e-06	7.15e-06	100
Ligilactobacillus_ASV58	Group	IA	-1.33514	-1.9262	DOWN	0.276351	26	23	1.36e-06	7.15e-06	100
Lachnospiraceae_ASV71	Group	IA	-3.41792	-4.93101	DOWN	0.70788	26	16	1.38e-06	7.15e-06	100
Ruminococcaceae_ASV436	Group	IA	-0.529763	-0.764286	DOWN	0.112973	26	15	2.74e-06	1.38e-05	100
Lachnospiraceae_ASV63	Group	IA	3.22989	4.65975	UP	0.699469	26	15	3.88e-06	1.92e-05	100
Lachnospiraceae_NK4A136_ASV50	Group	IA	2.2559	3.25458	UP	0.49322	26	16	4.79e-06	2.34e-05	100
Ligilactobacillus_ASV109	Group	IA	-1.5273	-2.20343	DOWN	0.349913	26	25	1.27e-05	5.94e-05	100
Ligilactobacillus_ASV1	Group	IA	-1.09611	-1.58136	DOWN	0.253735	26	26	1.56e-05	6.98e-05	100
Lachnospiraceae_UCG_006_ASV223	Group	IA	-2.43941	-3.51932	DOWN	0.565372	26	18	1.6e-05	7.05e-05	100
Oscillospiraceae_ASV227	Group	IA	-3.22887	-4.65827	DOWN	0.753006	26	15	1.8e-05	7.74e-05	100
Colidextribacter_ASV229	Group	IA	-2.36644	-3.41405	DOWN	0.552591	26	18	1.85e-05	7.83e-05	100
Lachnospiraceae_NK4A136_ASV280	Group	IA	-3.34764	-4.82962	DOWN	0.795227	26	14	2.56e-05	0.000104241	100
Lachnospiraceae_ASV295	Group	IA	-2.12442	-3.06489	DOWN	0.506628	26	18	2.75e-05	0.000110679	100
Oscillospiraceae_ASV452	Group	IA	-1.13382	-1.63575	DOWN	0.277638	26	14	4.43e-05	0.00016784	100
Lachnospiraceae_ASV212	Group	IA	-3.47232	-5.0095	DOWN	0.861587	26	16	5.57e-05	0.000201676	100
Defluviitaleaceae_UCG_011_ASV447	Group	IA	-2.42737	-3.50195	DOWN	0.602069	26	14	5.54e-05	0.000201676	100
Lachnospiraceae_ASV22	Group	IA	1.1568	1.6689	UP	0.309774	26	26	0.000188218	0.000637958	100
Ligilactobacillus_ASV66	Group	IA	-1.96149	-2.82983	DOWN	0.536539	26	21	0.00025636	0.000833818	100
Intestinimonas_ASV375	Group	IA	-2.67386	-3.85756	DOWN	0.734354	26	14	0.000271471	0.000874137	100
Clostridia_UCG_014_ASV156	Group	IA	-2.8832	-4.15957	DOWN	0.805727	26	15	0.000345735	0.00110224	100
Colidextribacter_ASV362	Group	IA	-1.23903	-1.78755	DOWN	0.359592	26	19	0.000569671	0.00178091	100
Lachnospiraceae_ASV271	Group	IA	-2.36655	-3.41422	DOWN	0.704733	26	15	0.000784834	0.00242997	100
Lachnospiraceae_ASV377	Group	IA	-2.30405	-3.32404	DOWN	0.695541	26	16	0.000924324	0.00275586	100
Eubacterium_siraeum_ASV35	Group	IA	1.78148	2.57014	UP	0.541915	26	22	0.00101121	0.00298724	100
Lachnospiraceae_ASV181	Group	IA	-1.6741	-2.41522	DOWN	0.510544	26	18	0.00104156	0.00302148	100
Oscillospiraceae_ASV417	Group	IA	-2.15773	-3.11294	DOWN	0.684493	26	15	0.00161988	0.0045347	100
Parvibacter_ASV416	Group	IA	-2.13751	-3.08378	DOWN	0.685517	26	14	0.00182018	0.00500939	100
Jeotgalicoccus_ASV243	Group	IA	-1.84579	-2.66291	DOWN	0.598136	26	16	0.00202941	0.00553787	100
Roseburia_ASV318	Group	IA	-2.28415	-3.29533	DOWN	0.74119	26	14	0.00205804	0.00556882	100
Colidextribacter_ASV247	Group	IA	-0.894847	-1.29099	DOWN	0.292988	26	22	0.00225654	0.00605505	100
Oscillospiraceae_ASV246	Group	IA	-1.81845	-2.62347	DOWN	0.602983	26	18	0.00256335	0.0068045	100
Lachnospiraceae_ASV36	Group	IA	-1.66084	-2.39609	DOWN	0.567818	26	23	0.00344504	0.00880398	100
Lachnospiraceae_ASV218	Group	IA	-0.305208	-0.440322	DOWN	0.10578	26	16	0.00391024	0.00991415	100
Alistipes	Sex	Male	-0.514628	-0.742452	DOWN	0.0153816	52	41	2.01e-245	3.13e-243	1
Rikenella	Sex	Male	-0.668891	-0.965006	DOWN	0.0318864	52	40	1.06e-97	8.24e-96	1
Desulfovibrio	Sex	Male	-0.301652	-0.435192	DOWN	0.0326605	52	39	2.56e-20	9.98e-19	1
Faecalibaculum	Sex	Male	-3.32999	-4.80417	DOWN	0.427203	52	30	6.45e-15	2.01e-13	1
Odoribacter	Sex	Male	-0.154011	-0.222191	DOWN	0.0225573	52	39	8.64e-12	2.25e-10	1
Muribaculaceae	Sex	Male	-0.738116	-1.06488	DOWN	0.142673	52	52	2.3e-07	3.98e-06	1
Lachnoclostridium	Sex	Male	-0.71252	-1.02795	DOWN	0.147576	52	52	1.38e-06	2.15e-05	1
Enterococcus	Sex	Male	-1.31043	-1.89055	DOWN	0.281956	52	42	3.36e-06	4.76e-05	1
Parasutterella	Sex	Male	-1.71357	-2.47216	DOWN	0.372602	52	39	4.25e-06	5.52e-05	1
Peptococcaceae	Sex	Male	0.635748	0.917191	UP	0.150518	52	52	2.4e-05	0.000288339	1
Ligilactobacillus	Sex	Male	-1.08245	-1.56165	DOWN	0.264549	52	52	4.28e-05	0.000403999	1
Lachnospiraceae_UCG_006	Sex	Male	0.884249	1.2757	UP	0.215811	52	52	4.18e-05	0.000403999	1
Clostridia_UCG_014	Sex	Male	0.707382	1.02054	UP	0.173154	52	52	4.4e-05	0.000403999	1
Eggerthellaceae	Sex	Male	-0.926104	-1.33608	DOWN	0.224997	52	52	3.85e-05	0.000403999	1
Eubacterium_siraeum	Sex	Male	0.924211	1.33335	UP	0.232256	52	50	6.91e-05	0.000599068	1
Ruminococcaceae_Incertae_Sedis	Sex	Male	0.544791	0.785967	UP	0.150352	52	52	0.000290721	0.00238697	1
Erysipelatoclostridium	Sex	Male	-1.06349	-1.5343	DOWN	0.295705	52	51	0.000322572	0.00251606	1
Bacilli_RF39	Sex	Male	0.663278	0.956907	UP	0.185124	52	51	0.000339822	0.00252439	1
Tyzzerella	Sex	Male	0.813574	1.17374	UP	0.236129	52	51	0.000570069	0.00404231	1
Lactobacillus	Sex	Male	-1.23748	-1.78531	DOWN	0.362498	52	48	0.000640732	0.00434584	1
Lachnospiraceae_GCA_900066575	Sex	Male	0.604612	0.872271	UP	0.179457	52	52	0.000754111	0.00490172	1
Streptococcus	Sex	Male	-1.08366	-1.5634	DOWN	0.332207	52	39	0.00110623	0.00665185	1
Coriobacteriales	Sex	Male	-1.11905	-1.61445	DOWN	0.34312	52	32	0.00110864	0.00665185	1
Lachnospiraceae_ASV81	Sex	Male	2.26833	3.27251	UP	0.551109	52	27	3.86e-05	0.000109593	5
Ligilactobacillus_ASV1	Sex	Male	-0.9614	-1.38701	DOWN	0.295104	52	52	0.00112268	0.0028869	5
Muribaculaceae_ASV14	Sex	Male	1.68665	2.43333	UP	0.521489	52	29	0.0012194	0.0029779	5
Ligilactobacillus_ASV66	Sex	Male	-1.56657	-2.26009	DOWN	0.514512	52	37	0.00232854	0.00523921	5
Bacteroides_ASV7	Sex	Male	1.32609	1.91315	UP	0.446479	52	38	0.0029769	0.00618279	5
Ligilactobacillus_ASV24	Sex	Male	-0.736654	-1.06277	DOWN	0.0549344	26	24	5.3e-41	4.03e-40	8
Ligilactobacillus_ASV66	Sex	Male	-4.55996	-6.57863	DOWN	0.440876	26	17	4.5e-25	2.45e-24	8
Enterococcus_ASV254	Sex	Male	-2.10001	-3.02968	DOWN	0.295278	26	15	1.14e-12	3.62e-12	8
Enterococcus_ASV115	Sex	Male	2.23127	3.21905	UP	0.328138	26	16	1.05e-11	3.06e-11	8
Bacillales_ASV10	Sex	Male	4.18763	6.04147	UP	0.654355	26	15	1.56e-10	3.7e-10	8
Enterococcus_ASV2	Sex	Male	1.51378	2.18392	UP	0.309021	26	25	9.65e-07	2.16e-06	8
Bacteroides_ASV7	Sex	Male	2.00044	2.88603	UP	0.455234	26	14	1.11e-05	2.35e-05	8
Muribaculaceae_ASV5	Sex	Male	1.75988	2.53898	UP	0.452899	26	14	0.000101984	0.000184542	8
Ligilactobacillus_ASV109	Sex	Male	-1.52046	-2.19356	DOWN	0.465471	26	18	0.00108886	0.00188076	8
Lactobacillaceae_ASV18	Sex	Male	-2.66452	-3.8441	DOWN	0.825638	26	16	0.00124996	0.00206514	8
Ligilactobacillus_ASV58	Sex	Male	-1.00856	-1.45504	DOWN	0.355679	26	18	0.00457425	0.00724257	8
Muribaculaceae_ASV14	Sex	Male	2.99791	4.32507	UP	0.0579744	26	18	0	0	12
Ligilactobacillus_ASV66	Sex	Male	-4.60682	-6.64623	DOWN	0.468238	26	17	7.68e-23	1.02e-21	12
Muribaculaceae_ASV9	Sex	Male	6.16127	8.88883	UP	0.778262	26	15	2.44e-15	1.22e-14	12
Lactobacillus_ASV27	Sex	Male	-3.87558	-5.59128	DOWN	0.559052	26	15	4.14e-12	1.65e-11	12
Muribaculaceae_ASV5	Sex	Male	4.45161	6.42231	UP	0.770951	26	19	7.73e-09	2.69e-08	12
Ligilactobacillus_ASV24	Sex	Male	-1.19992	-1.73111	DOWN	0.217184	26	26	3.3e-08	1.06e-07	12
Ligilactobacillus_ASV1	Sex	Male	-1.19307	-1.72124	DOWN	0.228326	26	26	1.74e-07	5.35e-07	12
Ligilactobacillus_ASV109	Sex	Male	-1.90997	-2.7555	DOWN	0.380928	26	18	5.33e-07	1.52e-06	12
Muribaculaceae_ASV143	Sex	Male	3.21143	4.63312	UP	0.724712	26	14	9.37e-06	2.54e-05	12
Ligilactobacillus_ASV180	Sex	Male	1.53418	2.21335	UP	0.349324	26	23	1.12e-05	2.9e-05	12
Muribaculaceae_ASV4	Sex	Male	1.42225	2.05188	UP	0.355352	26	18	6.27e-05	0.000147549	12
Ligilactobacillus_ASV15	Sex	Male	0.890771	1.28511	UP	0.232865	26	26	0.000130626	0.00029028	12
Lachnospiraceae_ASV16	Sex	Male	2.73514	3.94597	UP	0.723651	26	18	0.000157057	0.000339582	12
Lactobacillaceae_ASV18	Sex	Male	-2.57104	-3.70923	DOWN	0.742231	26	17	0.000532332	0.00109196	12
Lachnoclostridium_ASV12	Sex	Male	-2.72915	-3.93734	DOWN	0.795924	26	17	0.000606001	0.001212	12
Bacillales_ASV10	Sex	Male	2.99655	4.3231	UP	0.904045	26	14	0.000917748	0.00179073	12
Enterococcus_ASV115	Sex	Male	1.71755	2.4779	UP	0.530209	26	14	0.00119788	0.00222861	12
Lachnospiraceae_ASV40	Sex	Male	1.85724	2.67943	UP	0.622477	26	14	0.00284851	0.00517911	12
Enterococcus_ASV153	Sex	Male	1.23936	1.78802	UP	0.432822	26	16	0.0041906	0.00713294	12
Enterorhabdus_ASV37	Sex	Male	1.73869	2.5084	UP	0.62325	26	16	0.00527539	0.00861289	12
Muribaculaceae_ASV5	Sex	Male	0.592936	0.855426	UP	0.00651967	26	25	0	0	65
Bacteroides_ASV7	Sex	Male	2.17121	3.13239	UP	0.0101188	26	24	0	0	65
Muribaculaceae_ASV25	Sex	Male	-4.19755	-6.05579	DOWN	0.0319319	26	16	0	0	65
Lachnospiraceae_ASV59	Sex	Male	1.74577	2.51861	UP	0.0306578	26	21	0	0	65
Lachnospiraceae_ASV75	Sex	Male	1.29563	1.8692	UP	0.0269305	26	23	0	0	65
Lachnospiraceae_ASV98	Sex	Male	2.29022	3.3041	UP	0.0602167	26	21	0	0	65
Lachnospiraceae_ASV108	Sex	Male	1.89341	2.73162	UP	0.0442208	26	19	0	0	65
Muribaculaceae_ASV136	Sex	Male	-1.70016	-2.45281	DOWN	0.0288458	26	16	0	0	65
Turicibacter_ASV160	Sex	Male	-1.53517	-2.21479	DOWN	0.0322988	26	22	0	0	65
Bacteroides_ASV166	Sex	Male	2.33577	3.3698	UP	0.0572934	26	16	0	0	65
Bacteroides_ASV51	Sex	Male	0.686882	0.990961	UP	0.018363	26	14	3.16e-306	8.38e-305	65
Lachnospiraceae_ASV28	Sex	Male	-0.435562	-0.628384	DOWN	0.0127877	26	17	2.78e-254	6.14e-253	65
Muribaculaceae_ASV132	Sex	Male	0.896696	1.29366	UP	0.0266422	26	18	2.46e-248	5.22e-247	65
Turicibacter_ASV204	Sex	Male	-1.0934	-1.57745	DOWN	0.0343341	26	18	1.5e-222	2.83e-221	65
Turicibacter_ASV228	Sex	Male	-1.17646	-1.69728	DOWN	0.0371418	26	18	3.44e-220	6.28e-219	65
Muribaculaceae_ASV154	Sex	Male	0.916222	1.32183	UP	0.0289289	26	16	3.83e-220	6.77e-219	65
Colidextribacter_ASV171	Sex	Male	1.31451	1.89644	UP	0.0429243	26	18	5.88e-206	9.74e-205	65
Lachnospiraceae_ASV139	Sex	Male	-2.26539	-3.26827	DOWN	0.0764654	26	17	6.83e-193	1.07e-191	65
Lachnospiraceae_ASV286	Sex	Male	2.20541	3.18174	UP	0.0786245	26	14	4e-173	5.72e-172	65
Enterorhabdus_ASV37	Sex	Male	-0.581197	-0.83849	DOWN	0.0218525	26	22	7.49e-156	1.04e-154	65
Lachnospiraceae_ASV201	Sex	Male	1.43653	2.07248	UP	0.0594921	26	14	8.1e-129	1.05e-127	65
Lachnospiraceae_ASV253	Sex	Male	0.882523	1.27321	UP	0.0397293	26	15	2.55e-109	3.07e-108	65
Lachnospiraceae_ASV334	Sex	Male	1.56286	2.25473	UP	0.0708886	26	14	1.03e-107	1.21e-106	65
Oscillospirales_ASV270	Sex	Male	-1.21086	-1.7469	DOWN	0.0580996	26	16	1.84e-96	2.12e-95	65
Eubacterium_xylanophilum_ASV123	Sex	Male	0.834081	1.20332	UP	0.040665	26	14	1.72e-93	1.94e-92	65
Lachnospiraceae_ASV218	Sex	Male	1.75722	2.53514	UP	0.0873125	26	16	4.4e-90	4.66e-89	65
Incertae_Sedis_ASV297	Sex	Male	3.89359	5.61726	UP	0.193872	26	14	1.03e-89	1.07e-88	65
Defluviitaleaceae_UCG_011_ASV447	Sex	Male	2.01282	2.90389	UP	0.100696	26	15	6.85e-89	6.85e-88	65
Lachnospiraceae_ASV193	Sex	Male	0.986784	1.42363	UP	0.0495965	26	15	4.39e-88	4.31e-87	65
Muribaculaceae_ASV178	Sex	Male	0.807701	1.16527	UP	0.0414542	26	16	1.5e-84	1.44e-83	65
Lachnospiraceae_NK4A136_ASV125	Sex	Male	-3.28427	-4.7382	DOWN	0.168863	26	14	2.95e-84	2.79e-83	65
Muribaculaceae_ASV143	Sex	Male	0.618516	0.89233	UP	0.0348484	26	22	1.76e-70	1.58e-69	65
Muribaculaceae_ASV179	Sex	Male	0.729837	1.05293	UP	0.0412663	26	14	5.37e-70	4.75e-69	65
Turicibacter_ASV468	Sex	Male	-1.16498	-1.6807	DOWN	0.0677676	26	17	3.11e-66	2.62e-65	65
Lachnospiraceae_ASV442	Sex	Male	2.46887	3.56182	UP	0.145588	26	17	1.68e-64	1.39e-63	65
Muribaculaceae_ASV189	Sex	Male	0.635373	0.916649	UP	0.0385863	26	17	6.41e-61	5.23e-60	65
Lachnospiraceae_ASV295	Sex	Male	0.973033	1.40379	UP	0.0600392	26	15	4.53e-59	3.58e-58	65
Oscillospiraceae_ASV227	Sex	Male	0.889423	1.28317	UP	0.0576526	26	16	1.07e-53	8.12e-53	65
Parvibacter_ASV416	Sex	Male	1.31238	1.89337	UP	0.0936842	26	15	1.38e-44	1.02e-43	65
Tuzzerella_ASV514	Sex	Male	-1.33454	-1.92534	DOWN	0.10378	26	18	7.62e-38	5.39e-37	65
Ligilactobacillus_ASV15	Sex	Male	3.26876	4.71582	UP	0.270714	26	26	1.44e-33	9.78e-33	65
Eubacterium_brachy_ASV580	Sex	Male	1.21081	1.74684	UP	0.101859	26	14	1.38e-32	9.15e-32	65
Lachnospiraceae_FCS020_ASV445	Sex	Male	1.26044	1.81843	UP	0.106466	26	15	2.46e-32	1.61e-31	65
Lachnospiraceae_A2_ASV255	Sex	Male	-0.873245	-1.25983	DOWN	0.0758629	26	18	1.16e-30	7.52e-30	65
Ligilactobacillus_ASV180	Sex	Male	2.12147	3.06064	UP	0.202432	26	26	1.07e-25	6.29e-25	65
Roseburia_ASV19	Sex	Male	-5.20248	-7.5056	DOWN	0.533772	26	25	1.91e-22	1.09e-21	65
Oscillospiraceae_ASV452	Sex	Male	-2.11589	-3.05258	DOWN	0.235618	26	20	2.7e-19	1.46e-18	65
Lactobacillus_ASV30	Sex	Male	-7.29856	-10.5296	DOWN	0.822798	26	19	7.29e-19	3.9e-18	65
Lachnospiraceae_NK4A136_ASV50	Sex	Male	-6.85653	-9.89188	DOWN	0.781139	26	15	1.67e-18	8.76e-18	65
Lachnospiraceae_UCG_006_ASV86	Sex	Male	7.98195	11.5155	UP	0.972763	26	14	2.3e-16	1.16e-15	65
Ruminococcaceae_ASV436	Sex	Male	-0.691759	-0.997997	DOWN	0.0865264	26	17	1.3e-15	6.25e-15	65
Tannerellaceae_ASV233	Sex	Male	1.93485	2.7914	UP	0.247466	26	14	5.34e-15	2.48e-14	65
Marvinbryantia_ASV148	Sex	Male	-4.44437	-6.41188	DOWN	0.600106	26	21	1.3e-13	5.7e-13	65
Lachnospiraceae_ASV307	Sex	Male	4.18863	6.04291	UP	0.565546	26	16	1.3e-13	5.7e-13	65
Lachnospiraceae_ASV40	Sex	Male	5.16511	7.45167	UP	0.7572	26	20	9.02e-12	3.73e-11	65
Lachnospiraceae_UCG_006_ASV203	Sex	Male	4.9282	7.10988	UP	0.740111	26	16	2.76e-11	1.13e-10	65
Muribaculaceae_ASV4	Sex	Male	4.23358	6.10777	UP	0.644444	26	26	5.05e-11	2.06e-10	65
Lachnospiraceae_ASV89	Sex	Male	-4.5497	-6.56383	DOWN	0.700941	26	19	8.54e-11	3.45e-10	65
Roseburia_ASV239	Sex	Male	4.2005	6.06004	UP	0.651729	26	19	1.15e-10	4.64e-10	65
Lachnospiraceae_FCS020_ASV95	Sex	Male	-3.45728	-4.9878	DOWN	0.56264	26	23	8.01e-10	3.1e-09	65
Lachnospiraceae_NK4A136_ASV44	Sex	Male	-3.04892	-4.39867	DOWN	0.500427	26	25	1.11e-09	4.23e-09	65
Lachnospiraceae_ASV265	Sex	Male	-1.93252	-2.78804	DOWN	0.32028	26	24	1.6e-09	6.06e-09	65
Ligilactobacillus_ASV109	Sex	Male	-1.49249	-2.15321	DOWN	0.254394	26	26	4.44e-09	1.66e-08	65
Lachnospiraceae_ASV317	Sex	Male	3.63804	5.24858	UP	0.640797	26	17	1.37e-08	4.9e-08	65
Enterobacteriaceae_ASV26	Sex	Male	1.89492	2.73379	UP	0.336035	26	23	1.71e-08	6.08e-08	65
Lactobacillaceae_ASV18	Sex	Male	-4.32909	-6.24556	DOWN	0.795063	26	23	5.18e-08	1.79e-07	65
Lachnospiraceae_A2_ASV122	Sex	Male	-4.51932	-6.52001	DOWN	0.833314	26	18	5.85e-08	2.01e-07	65
Lachnoclostridium_ASV183	Sex	Male	-4.42958	-6.39054	DOWN	0.818436	26	18	6.22e-08	2.13e-07	65
Lachnospiraceae_NK4A136_ASV273	Sex	Male	4.53234	6.53878	UP	0.848592	26	15	9.24e-08	3.12e-07	65
Lachnospiraceae_ASV462	Sex	Male	-6.33797	-9.14375	DOWN	1.1971	26	14	1.19e-07	4e-07	65
Muribaculaceae_ASV13	Sex	Male	5.85349	8.4448	UP	1.14021	26	20	2.84e-07	9.41e-07	65
Lachnospiraceae_ASV282	Sex	Male	2.75337	3.97228	UP	0.548393	26	18	5.15e-07	1.68e-06	65
Lachnospiraceae_ASV78	Sex	Male	-3.70785	-5.3493	DOWN	0.744155	26	20	6.27e-07	2.04e-06	65
Lachnospiraceae_NK4A136_ASV429	Sex	Male	2.54331	3.66922	UP	0.52185	26	16	1.1e-06	3.5e-06	65
Lachnospiraceae_ASV217	Sex	Male	-3.92443	-5.66176	DOWN	0.820231	26	15	1.71e-06	5.37e-06	65
Eggerthellaceae_ASV643	Sex	Male	-2.04607	-2.95185	DOWN	0.432825	26	19	2.28e-06	7.05e-06	65
Lachnospiraceae_NK4A136_ASV216	Sex	Male	4.06252	5.86098	UP	0.887871	26	14	4.75e-06	1.44e-05	65
Eubacterium_coprostanoligenes_ASV61	Sex	Male	-0.0868519	-0.125301	DOWN	0.0192311	26	18	6.3e-06	1.87e-05	65
Lachnospiraceae_ASV338	Sex	Male	-3.07866	-4.44156	DOWN	0.683138	26	19	6.59e-06	1.95e-05	65
Lachnospiraceae_ASV561	Sex	Male	2.7687	3.99439	UP	0.622992	26	15	8.82e-06	2.57e-05	65
Roseburia_ASV367	Sex	Male	3.64816	5.26318	UP	0.825537	26	15	9.91e-06	2.87e-05	65
Oscillibacter_ASV242	Sex	Male	3.33914	4.81737	UP	0.757578	26	17	1.04e-05	3.01e-05	65
Lachnospiraceae_ASV419	Sex	Male	4.38326	6.32371	UP	1.00302	26	14	1.24e-05	3.56e-05	65
Lachnospiraceae_ASV460	Sex	Male	3.868	5.58035	UP	0.89075	26	15	1.41e-05	4.02e-05	65
Oscillospiraceae_ASV207	Sex	Male	0.258355	0.372728	UP	0.0595428	26	21	1.43e-05	4.06e-05	65
Marvinbryantia_ASV54	Sex	Male	-2.35608	-3.3991	DOWN	0.548236	26	25	1.73e-05	4.87e-05	65
Lachnospiraceae_ASV267	Sex	Male	2.79333	4.02993	UP	0.653689	26	16	1.93e-05	5.38e-05	65
Lachnospiraceae_ASV150	Sex	Male	2.85586	4.12013	UP	0.669905	26	14	2.02e-05	5.57e-05	65
Lachnospiraceae_ASV81	Sex	Male	-0.133077	-0.19199	DOWN	0.0315833	26	22	2.51e-05	6.8e-05	65
Lachnospiraceae_ASV393	Sex	Male	2.10212	3.03272	UP	0.500364	26	16	2.66e-05	7.14e-05	65
Lachnospiraceae_UCG_006_ASV625	Sex	Male	3.34175	4.82113	UP	0.804166	26	14	3.25e-05	8.6e-05	65
Lachnospiraceae_ASV99	Sex	Male	-2.10924	-3.04299	DOWN	0.511031	26	23	3.67e-05	9.67e-05	65
Colidextribacter_ASV516	Sex	Male	2.30694	3.32821	UP	0.560256	26	17	3.83e-05	0.000100425	65
Lachnospiraceae_ASV605	Sex	Male	2.84029	4.09768	UP	0.691357	26	15	3.99e-05	0.00010407	65
Ligilactobacillus_ASV66	Sex	Male	-1.55984	-2.25037	DOWN	0.379879	26	26	4.02e-05	0.000104529	65
Clostridia_vadinBB60_ASV519	Sex	Male	1.99949	2.88466	UP	0.493081	26	18	5.01e-05	0.000128934	65
Lachnospiraceae_ASV209	Sex	Male	-2.96656	-4.27985	DOWN	0.732087	26	18	5.07e-05	0.000129907	65
Lachnospiraceae_ASV310	Sex	Male	-2.67288	-3.85615	DOWN	0.672572	26	18	7.06e-05	0.000174948	65
Lachnospiraceae_ASV464	Sex	Male	-3.13484	-4.52262	DOWN	0.789974	26	14	7.24e-05	0.000178454	65
Anaerostipes_ASV371	Sex	Male	3.47624	5.01515	UP	0.906742	26	14	0.000126193	0.000304012	65
Lachnospiraceae_ASV484	Sex	Male	-2.70105	-3.8968	DOWN	0.711022	26	15	0.00014538	0.000348648	65
Lactobacillaceae_ASV351	Sex	Male	-3.00845	-4.34027	DOWN	0.79884	26	16	0.00016587	0.00039246	65
Lachnospiraceae_ASV300	Sex	Male	-3.02643	-4.36622	DOWN	0.815004	26	16	0.000204497	0.000479573	65
Incertae_Sedis_ASV328	Sex	Male	-3.17148	-4.57548	DOWN	0.866504	26	15	0.000252126	0.000583523	65
Lachnospiraceae_NK4A136_ASV274	Sex	Male	-3.10713	-4.48264	DOWN	0.858583	26	16	0.000295858	0.000675882	65
Lachnospiraceae_ASV312	Sex	Male	-1.13622	-1.63922	DOWN	0.31575	26	24	0.000320083	0.000721888	65
Muribaculaceae_ASV76	Sex	Male	4.12403	5.94971	UP	1.1508	26	16	0.000338878	0.00076104	65
Lachnospiraceae_GCA_900066575_ASV426	Sex	Male	2.71135	3.91165	UP	0.758952	26	15	0.0003536	0.000784135	65
Lachnospiraceae_GCA_900066575_ASV559	Sex	Male	2.48553	3.58586	UP	0.709231	26	14	0.000457388	0.00100588	65
Anaerostipes_ASV20	Sex	Male	2.12685	3.06839	UP	0.607549	26	23	0.000464034	0.00101627	65
Lachnospiraceae_ASF356_ASV357	Sex	Male	2.47369	3.56878	UP	0.714498	26	16	0.000535907	0.00116406	65
Oscillibacter_ASV230	Sex	Male	-1.21749	-1.75646	DOWN	0.353201	26	15	0.000566835	0.00122621	65
Lachnospiraceae_ASV47	Sex	Male	3.442	4.96576	UP	1.00855	26	14	0.000642959	0.00136855	65
Lachnospiraceae_NK4A136_ASV542	Sex	Male	1.12662	1.62537	UP	0.332075	26	16	0.000692155	0.00146152	65
Lachnospiraceae_ASV71	Sex	Male	1.62137	2.33915	UP	0.478286	26	15	0.000698997	0.00147011	65
Acetatifactor_ASV316	Sex	Male	3.239	4.67289	UP	0.972763	26	14	0.000869413	0.00181413	65
Enterorhabdus_ASV591	Sex	Male	2.12561	3.06661	UP	0.643384	26	14	0.00095384	0.00197475	65
Ligilactobacillus_ASV58	Sex	Male	1.41851	2.04648	UP	0.431234	26	26	0.00100393	0.00207037	65
Lachnospiraceae_ASF356_ASV343	Sex	Male	2.48532	3.58555	UP	0.756143	26	15	0.0010132	0.00208138	65
Turicibacter_ASV11	Sex	Male	-2.47455	-3.57001	DOWN	0.756339	26	25	0.00106888	0.00218729	65
Eubacterium_coprostanoligenes_ASV137	Sex	Male	1.37117	1.97817	UP	0.420534	26	15	0.00111201	0.00225811	65
Lachnospiraceae_ASV116	Sex	Male	1.82027	2.62609	UP	0.563719	26	16	0.00124209	0.00250307	65
Muribaculaceae_ASV60	Sex	Male	3.95382	5.70416	UP	1.23643	26	14	0.00138487	0.00276973	65
Muribaculum_ASV34	Sex	Male	3.65215	5.26894	UP	1.15223	26	16	0.00152635	0.00302983	65
Muribaculaceae_ASV69	Sex	Male	-3.59017	-5.17952	DOWN	1.14999	26	15	0.00179676	0.00352698	65
Oscillospiraceae_NK4A214_ASV529	Sex	Male	1.59239	2.29734	UP	0.511045	26	16	0.00183349	0.00358579	65
Oscillospiraceae_ASV437	Sex	Male	2.46118	3.55074	UP	0.797271	26	14	0.00202182	0.00391082	65
Lachnospiraceae_ASV315	Sex	Male	1.86143	2.68547	UP	0.607103	26	22	0.00216884	0.00417994	65
Lachnospiraceae_ASV168	Sex	Male	-2.14998	-3.10177	DOWN	0.718522	26	16	0.00276947	0.00524145	65
Lachnospiraceae_ASF356_ASV618	Sex	Male	1.98395	2.86223	UP	0.663265	26	14	0.00277896	0.00524145	65
Lachnospiraceae_ASF356_ASV112	Sex	Male	-2.4079	-3.47386	DOWN	0.809519	26	16	0.00293484	0.00551584	65
Lachnospiraceae_GCA_900066575_ASV431	Sex	Male	1.38525	1.9985	UP	0.481806	26	15	0.0040387	0.00743232	65
Bacteroides_ASV7	Sex	Male	2.10759	3.04061	UP	0.0165425	26	23	0	0	100
Turicibacter_ASV11	Sex	Male	-0.630985	-0.910318	DOWN	0.0160925	26	20	0	0	100
Lactobacillaceae_ASV18	Sex	Male	-1.65918	-2.39369	DOWN	0.0328178	26	17	0	0	100
Bacteroides_ASV166	Sex	Male	2.152	3.10467	UP	0.0921072	26	15	9.92e-121	4.56e-119	100
Oscillospirales_ASV270	Sex	Male	-2.52416	-3.6416	DOWN	0.137049	26	14	9.42e-76	3.79e-74	100
Turicibacter_ASV160	Sex	Male	-1.4677	-2.11744	DOWN	0.0876495	26	16	6.15e-63	2.2e-61	100
Peptococcaceae_ASV199	Sex	Male	-1.4908	-2.15076	DOWN	0.0963699	26	15	5.57e-54	1.52e-52	100
Ruminococcaceae_ASV436	Sex	Male	-1.68046	-2.42439	DOWN	0.15255	26	15	3.21e-28	6.08e-27	100
Lachnospiraceae_NK4A136_ASV194	Sex	Male	-0.552404	-0.796951	DOWN	0.0537413	26	17	8.77e-25	1.57e-23	100
Lachnospiraceae_ASV218	Sex	Male	1.26976	1.83188	UP	0.127458	26	16	2.23e-23	3.59e-22	100
Ligilactobacillus_ASV180	Sex	Male	2.86589	4.1346	UP	0.290629	26	25	6.14e-23	9.42e-22	100
Lachnospiraceae_NK4A136_ASV50	Sex	Male	-6.48053	-9.34943	DOWN	0.683181	26	16	2.4e-21	3.52e-20	100
Turicibacter_ASV228	Sex	Male	-0.785892	-1.1338	DOWN	0.0860732	26	16	6.82e-20	9.54e-19	100
Ligilactobacillus_ASV15	Sex	Male	3.70387	5.34356	UP	0.408788	26	25	1.3e-19	1.67e-18	100
Lachnospiraceae_ASV253	Sex	Male	0.583306	0.841532	UP	0.065772	26	17	7.41e-19	8.83e-18	100
Oscillospiraceae_ASV452	Sex	Male	-4.28164	-6.17711	DOWN	0.537935	26	14	1.73e-15	1.92e-14	100
Turicibacter_ASV204	Sex	Male	-0.62543	-0.902304	DOWN	0.0816341	26	16	1.84e-14	1.97e-13	100
Muribaculaceae_ASV8	Sex	Male	4.83407	6.97409	UP	0.662746	26	20	3.01e-13	3.03e-12	100
Lactobacillus_ASV30	Sex	Male	-5.99595	-8.65033	DOWN	0.87059	26	14	5.69e-12	5.39e-11	100
Muribaculaceae_ASV179	Sex	Male	5.1147	7.37896	UP	0.777237	26	14	4.68e-11	4.31e-10	100
Colidextribacter_ASV247	Sex	Male	-1.90707	-2.75132	DOWN	0.296278	26	22	1.22e-10	1.09e-09	100
Muribaculaceae_ASV4	Sex	Male	4.84071	6.98367	UP	0.756115	26	24	1.53e-10	1.33e-09	100
Lachnospiraceae_ASV462	Sex	Male	-3.79178	-5.47038	DOWN	0.663241	26	14	1.08e-08	7.76e-08	100
Ruminococcaceae_ASV383	Sex	Male	-2.01284	-2.90391	DOWN	0.366317	26	19	3.91e-08	2.74e-07	100
Clostridia_vadinBB60_ASV314	Sex	Male	-2.13289	-3.07711	DOWN	0.391283	26	18	5.01e-08	3.43e-07	100
Oscillospiraceae_ASV64	Sex	Male	-1.78322	-2.57265	DOWN	0.331005	26	25	7.15e-08	4.7e-07	100
Lachnospiraceae_NK4A136_ASV44	Sex	Male	-3.10903	-4.48538	DOWN	0.580475	26	20	8.51e-08	5.48e-07	100
Roseburia_ASV19	Sex	Male	-4.21629	-6.08282	DOWN	0.792376	26	17	1.03e-07	6.51e-07	100
Lachnospiraceae_ASV40	Sex	Male	4.10251	5.91867	UP	0.791438	26	17	2.18e-07	1.35e-06	100
Colidextribacter_ASV171	Sex	Male	2.72981	3.93828	UP	0.557509	26	17	9.76e-07	5.42e-06	100
Lachnospiraceae_ASF356_ASV112	Sex	Male	-3.77488	-5.446	DOWN	0.780245	26	15	1.31e-06	7.15e-06	100
Lachnospiraceae_ASV89	Sex	Male	-3.75078	-5.41123	DOWN	0.798892	26	14	2.67e-06	1.36e-05	100
Lachnospiraceae_ASV317	Sex	Male	2.78886	4.02348	UP	0.617251	26	15	6.24e-06	3e-05	100
Muribaculaceae_ASV154	Sex	Male	3.01123	4.34429	UP	0.684394	26	17	1.08e-05	5.13e-05	100
Lachnospiraceae_ASV209	Sex	Male	-3.03566	-4.37953	DOWN	0.696337	26	14	1.3e-05	6e-05	100
Clostridia_UCG_014_ASV571	Sex	Male	3.8176	5.50763	UP	0.879311	26	14	1.41e-05	6.42e-05	100
Marvinbryantia_ASV148	Sex	Male	-3.22341	-4.65039	DOWN	0.750432	26	15	1.74e-05	7.59e-05	100
Muribaculaceae_ASV132	Sex	Male	3.29054	4.74724	UP	0.770166	26	15	1.93e-05	8.08e-05	100
Oscillospiraceae_ASV417	Sex	Male	-2.92384	-4.21821	DOWN	0.688342	26	15	2.16e-05	8.92e-05	100
Lachnospiraceae_UCG_006_ASV223	Sex	Male	2.36938	3.41829	UP	0.572197	26	18	3.46e-05	0.000135967	100
Lachnospiraceae_ASV377	Sex	Male	2.88742	4.16566	UP	0.697327	26	16	3.46e-05	0.000135967	100
Lachnospiraceae_A2_ASV255	Sex	Male	-2.15454	-3.10834	DOWN	0.521196	26	15	3.57e-05	0.000138402	100
Colidextribacter_ASV362	Sex	Male	-1.4953	-2.15727	DOWN	0.364348	26	19	4.06e-05	0.000155623	100
Lachnospiraceae_ASV52	Sex	Male	0.187368	0.270315	UP	0.04627	26	22	5.13e-05	0.000192211	100
Lachnospiraceae_ASV265	Sex	Male	-2.0535	-2.96258	DOWN	0.507464	26	18	5.2e-05	0.00019234	100
Defluviitaleaceae_UCG_011_ASV447	Sex	Male	2.42401	3.49711	UP	0.61082	26	14	7.23e-05	0.000258817	100
Staphylococcus_ASV17	Sex	Male	1.71451	2.47351	UP	0.438159	26	25	9.12e-05	0.000322578	100
Oscillibacter_ASV68	Sex	Male	-1.65369	-2.38578	DOWN	0.42677	26	23	0.000106665	0.000373328	100
Lachnospiraceae_ASV71	Sex	Male	2.6921	3.88387	UP	0.71064	26	16	0.000151701	0.000525244	100
Lachnospiraceae_ASV31	Sex	Male	0.144756	0.208838	UP	0.0385977	26	22	0.000176574	0.00060486	100
Intestinimonas_ASV375	Sex	Male	2.75523	3.97496	UP	0.739	26	14	0.000192756	0.000646537	100
Ligilactobacillus_ASV58	Sex	Male	1.03348	1.49099	UP	0.2775	26	23	0.000195908	0.000650333	100
Colidextribacter_ASV387	Sex	Male	-2.3969	-3.45799	DOWN	0.653973	26	15	0.000247212	0.000812269	100
Lachnospiraceae_ASV98	Sex	Male	2.42481	3.49826	UP	0.695467	26	17	0.000489212	0.00154438	100
Lachnospiraceae_ASV99	Sex	Male	-2.50132	-3.60864	DOWN	0.747192	26	14	0.000815073	0.00249956	100
Lachnospiraceae_ASV80	Sex	Male	2.57773	3.71887	UP	0.773311	26	14	0.000858036	0.00260649	100
Eubacterium_brachy_ASV580	Sex	Male	2.44374	3.52557	UP	0.733997	26	14	0.000870472	0.00261955	100
Lachnospiraceae_ASV334	Sex	Male	1.77497	2.56073	UP	0.54041	26	15	0.00102172	0.00299085	100
Oscillospiraceae_ASV207	Sex	Male	-1.29855	-1.8734	DOWN	0.398304	26	22	0.0011134	0.00320101	100
Lachnospiraceae_ASV101	Sex	Male	-0.983443	-1.41881	DOWN	0.30414	26	25	0.00122276	0.00348432	100
Oscillospiraceae_ASV227	Sex	Male	2.41824	3.48879	UP	0.753991	26	15	0.00134008	0.00378513	100
Roseburia_ASV318	Sex	Male	-2.34318	-3.38049	DOWN	0.743904	26	14	0.00163362	0.0045347	100
Muribaculaceae_ASV14	Sex	Male	2.25001	3.24608	UP	0.746515	26	20	0.0025781	0.0068045	100
Lachnospiraceae_ASV168	Sex	Male	-2.10522	-3.03719	DOWN	0.706846	26	16	0.00289827	0.00758735	100
Tuzzerella_ASV514	Sex	Male	-1.77882	-2.5663	DOWN	0.605905	26	15	0.00332676	0.00863884	100
Parvibacter_ASV416	Sex	Male	2.02104	2.91574	UP	0.689937	26	14	0.00339721	0.00875121	100
