# Supplementary material for: The Effects of Ceftriaxone on Glutamate Transporter Expression and the Gut Microbiome: Implications for a Role of Antibiotic-Induced Dysbiosis in Mediating Drug Seeking and Relapse
Source: Gut Microbes Rep. 2024 Sep 27;1(1):2393727. doi: 10.1080/29933935.2024.2393727 (PMC12940141; doi:10.1080/29933935.2024.2393727)
Supplement: Table_S1.xlsx [file KGMR_A_2393727_SM4776.xlsx]

## Sheet: combined_results
Phylum	metadata	value	coef	FD	direction	stderr	N	N.not.0	pval	qval	Day
Bacteroidota	Group	IA	-4.13636	-5.9675	DOWN	0.32026	26	26	3.67e-38	4.41e-37	2
Desulfobacterota	Group	IA	-3.02705	-4.36711	DOWN	0.520098	26	18	5.88e-09	3.53e-08	2
Firmicutes	Group	IA	1.58264	2.28327	UP	0.30509	26	26	2.13e-07	8.53e-07	2
Actinobacteriota	Group	IA	-1.91362	-2.76077	DOWN	0.329549	52	42	6.37e-09	1.7e-08	5
Bacteroidota	Group	IA	-4.83056	-6.96902	DOWN	0.237621	52	51	7.15e-92	5.72e-91	5
Firmicutes	Group	IA	1.63467	2.35833	UP	0.213701	52	52	2.02e-14	8.08e-14	5
Proteobacteria	Group	IA	-1.53086	-2.20857	DOWN	0.415577	52	41	0.000229868	0.000459736	5
Actinobacteriota	Group	IA	-2.72316	-3.92869	DOWN	0.623512	26	18	1.26e-05	4.19e-05	8
Bacteroidota	Group	IA	-6.046	-8.72253	DOWN	0.639335	26	22	3.18e-21	3.18e-20	8
Deferribacterota	Group	IA	-3.96094	-5.71443	DOWN	0.714857	26	14	3.01e-08	1.5e-07	8
Proteobacteria	Group	IA	-2.93244	-4.23062	DOWN	0.849397	26	17	0.000555659	0.00138915	8
Actinobacteriota	Group	IA	-2.25553	-3.25405	DOWN	0.570495	26	23	7.7e-05	0.000192424	12
Bacteroidota	Group	IA	-4.86363	-7.01674	DOWN	0.671722	26	26	4.47e-13	2.23e-12	12
Deferribacterota	Group	IA	-6.70405	-9.67191	DOWN	0.806786	26	14	9.6e-17	9.6e-16	12
Bacteroidota	Group	IA	-0.372019	-0.53671	DOWN	0.00190768	26	26	0	0	65
Deferribacterota	Group	IA	-6.75659	-9.7477	DOWN	0.688664	26	16	1.01e-22	3.02e-22	65
Verrucomicrobiota	Group	IA	-7.61557	-10.987	DOWN	0.460518	26	20	1.99e-61	7.95e-61	65
Actinobacteriota	Group	IA	0.41879	0.60419	UP	0.0372496	26	25	2.51e-29	1.01e-28	100
Bacteroidota	Group	IA	-0.433461	-0.62535	DOWN	0.00431874	26	26	0	0	100
Deferribacterota	Group	IA	-5.57161	-8.03814	DOWN	0.712634	26	14	5.35e-15	1.28e-14	100
Verrucomicrobiota	Group	IA	-6.92149	-9.98559	DOWN	0.55843	26	15	2.8e-35	1.68e-34	100
Proteobacteria	Sex	Male	-0.985411	-1.42165	DOWN	0.271225	52	50	0.000279936	0.00447897	1
Verrucomicrobiota	Sex	Male	1.56906	2.26367	UP	0.47661	52	40	0.000994347	0.00795478	1
Deferribacterota	Sex	Male	2.07002	2.98641	UP	0.716898	26	14	0.00388355	0.00776709	8
Actinobacteriota	Sex	Male	1.7127	2.4709	UP	0.569708	26	23	0.00264472	0.00528944	12
Bacteroidota	Sex	Male	3.58662	5.1744	UP	0.66985	26	26	8.59e-08	2.86e-07	12
Bacteroidota	Sex	Male	0.0346272	0.04996	UP	0.00189672	26	26	1.84e-74	1.11e-73	65
Proteobacteria	Sex	Male	2.20551	3.18188	UP	0.594183	26	26	0.000205759	0.000493821	65
Actinobacteriota	Sex	Male	0.125994	0.18177	UP	0.0358429	26	25	0.00043945	0.0008789	100
Bacteroidota	Sex	Male	0.0389321	0.05617	UP	0.00427783	26	26	8.96e-20	2.69e-19	100
